# Supplementary material for: Evaluating ChatGPT-4’s Diagnostic Accuracy: Impact of Visual Data Integration
Source: JMIR Med Inform. 2024 Apr 9;12:e55627. doi: 10.2196/55627 (PMC11040438; doi:10.2196/55627)
Supplement: Multimedia Appendix 1 [file medinform_v12i1e55627_app1.xlsx]

## Sheet: Sheet1
Number	Title	DOI	DDx1_ChatGPT-4withvision	DDx2_ChatGPT-4withvision	DDx3_ChatGPT-4withvision	DDx4_ChatGPT-4withvision	DDx5_ChatGPT-4withvision	DDx6_ChatGPT-4withvision	DDx7_ChatGPT-4withvision	DDx8_ChatGPT-4withvision	DDx9_ChatGPT-4withvision	DDx10_ChatGPT-4withvision	DDx1_ChatGPT-4withoutvision	DDx2_ChatGPT-4withoutvision	DDx3_ChatGPT-4withoutvision	DDx4_ChatGPT-4withoutvision	DDx5_ChatGPT-4withoutvision	DDx6_ChatGPT-4withoutvision	DDx7_ChatGPT-4withoutvision	DDx8_ChatGPT-4withoutvision	DDx9_ChatGPT-4withoutvision	DDx10_ChatGPT-4withoutvision
1	A 75-Year-Old Woman with a 5-Year History of Controlled Type 2 Diabetes Mellitus Presenting with Polydipsia and Polyuria and a Diagnosis of Central Diabetes Insipidus	10.12659/AJCR.938482	Diabetes Mellitus Type 2 (T2D)	Diabetes Insipidus (Central)	Nephrogenic Diabetes Insipidus	Hypernatremia	Hypothalamic disease	Primary Polydipsia	Hyperosmolar Hyperglycemic State (HHS)	Chronic Kidney Disease (CKD)	Urinary Tract Infection (UTI)	Hyperaldosteronism	Central Diabetes Insipidus (CDI)	Nephrogenic Diabetes Insipidus (NDI)	Primary Polydipsia (Psychogenic Polydipsia)	Hypercalcemia	Hyperthyroidism	Cushing's Syndrome	Uncontrolled Diabetes Mellitus	Sickle Cell Disease	Kidney Disease/Failure	Liver Disease
2	Encephalopathy as the Only Manifestation in Simultaneous Arterial Infarct and Cerebral Venous Sinus Thrombosis in Recent COVID-19 Infection	10.12659/AJCR.938571	Cerebral Venous Sinus Thrombosis (CVST)	Post-Acute Sequelae of SARS-CoV-2 Infection (PASC)	Encephalitis	Metabolic Encephalopathy	Delirium	Cerebral Vasculitis	Autoimmune Encephalitis	Hypercoagulable State	Antiphospholipid Syndrome	Migrainous Infarct	Post-Acute Sequelae of SARS-CoV-2 infection (PASC)	Cerebral venous sinus thrombosis (CVST)	Acute disseminated encephalomyelitis (ADEM)	Neurological manifestation of sepsis or systemic infection	Metabolic encephalopathy (due to electrolyte imbalances, although many tests were normal)	Encephalitis (inflammatory brain disease, viral or otherwise)	Autoimmune encephalitis	Neurological manifestation of a systemic autoimmune disease (e.g., Systemic Lupus Erythematosus, Sjögren's syndrome, Vasculitis) despite normal autoimmune tests	Paraneoplastic syndromes (neurological disorders triggered by cancers)	Central nervous system vasculitis
3	Levofloxacin-Associated Bullous Pemphigoid in a Hemodialysis Patient After Kidney Transplant Failure	10.12659/AJCR.938476	Bullous Pemphigoid	Graft Intolerance Syndrome	Disseminated Herpes Zoster	Acute Cellular Rejection	Antibody-Mediated Rejection	Allograft Pyelonephritis	Urinary Tract Infection (UTI)	Drug Reaction or Drug-induced rash	Contact Dermatitis	Allergic Reaction	Bullous Pemphigoid	Pemphigus Vulgaris	Drug-induced Eruptions	Stevens-Johnson Syndrome or Toxic Epidermal Necrolysis	Contact Dermatitis or Allergic Dermatitis	Infectious Causes	Systemic Lupus Erythematosus (SLE)	Vasculitis	Sepsis or Bacteremia	Pulmonary embolism or heart disease
4	A 54-Year-Old Woman with Papillary Thyroid Carcinoma Associated with Secondary Amyloid Goiter and Thyroid Lipomatosis	10.12659/AJCR.938156	Papillary carcinoma of follicular variant	Diffuse thyroid lipomatosis	Chronic pyelonephritis	Chronic renal failure	Neurogenic bladder	Bronchiectasis	Follicular neoplasm (Bethesda IV category)	Goiter	Respiratory infections	Thyroid nodule	Thyroid Cancer (now confirmed)	Hashimoto's Thyroiditis	Multinodular Goiter	Graves' Disease	Thyroid Adenoma	Thyroid Lymphoma	Medullary Thyroid Cancer	Laryngeal Cancer	Esophageal Cancer	Parathyroid Adenoma or Hyperplasia
5	A 14-Year-Old Saudi Boy with Gynecomastia, Cushing Syndrome, Large-Cell Calcifying Sertoli Cell Tumor of the Testis, and Carney Complex	10.12659/AJCR.937404	Carney Complex	Large-cell calcifying Sertoli cell tumor (LCCSCT)	Primary pigmented nodular adreno-cortical disease (PPNAD)	ACTH-independent Cushing syndrome (CS)	Physiological gynecomastia	Hyperprolactinemia	Adrenal insufficiency	Congenital adrenal hyperplasia	Testicular microcalcifications	Primary hypercortisolism	Carney Complex	Peutz-Jeghers Syndrome	McCune-Albright Syndrome	Familial Male-Limited Precocious Puberty	Neurofibromatosis	Hyperprolactinemia	Klinefelter Syndrome	Testicular Cancer	Hypogonadism	Addison's Disease
6	Ancient Schwannoma: Case Report of an Unusual Entity in an Unusual Oral Location	10.12659/AJCR.938335	Schwannoma	Pleomorphic adenoma	Cystadenoma	Myofibroma	Solitary fibrous tumor	Lipoma	Hemangioma	Neurofibroma	Dermoid cyst	Fibromatosis	Schwannoma (Neurilemmoma)	Neurofibroma	Palisaded encapsulated neuroma (PEN)	Granular cell tumor	Myxoma	Solitary fibrous tumor	Lipoma	Myofibroma	Dermatofibrosarcoma protuberans (DFSP)	Glioma
7	Masson Tumor of the Central Nervous System: A Case Report and Review of Literature	10.12659/AJCR.937597	Recurrent metastatic brain disease from ovarian carcinoma	Radiation necrosis	Secondary hemorrhage within a tumor	Glioblastoma	Brain abscess	Meningioma	Hemangioblastoma	Primary CNS lymphoma	Hemorrhagic transformation of an ischemic stroke	Vascular malformation	Recurrent Metastatic Ovarian Carcinoma	Radiation Necrosis	Progressive Multifocal Leukoencephalopathy (PML)	Leptomeningeal Carcinomatosis (LMC)	Brain Abscess	Primary Brain Tumor (Glioblastoma, Meningioma, etc.)	Vascular Malformation	Primary Central Nervous System Lymphoma (PCNSL)	Encephalitis/Meningitis	Paraneoplastic Neurological Syndrome
8	A Large Pericardial Cyst in the Left Cardiophrenic Causing Persistent Chest Pain and Cough: A Case Report	10.12659/AJCR.937785	Pericardial Cyst	Bronchogenic Cyst	Mediastinal Cyst	Thymic Cyst	Lymphangioma	Mediastinal Teratoma	Pericardial Diverticulum	Cystic Tumor of the Atrioventricular Node	Cystic Mesothelioma	Cystic Lymphangioma	Pericardial Cyst	Bronchogenic Cyst	Thymic Cyst	Pleural Cyst (or Pleural Mesothelial Cyst)	Lymphangioma	Neurenteric Cyst	Pericardial Diverticulum	Teratoma	Hiatal Hernia	Pseudocyst
9	Uterine Arteriovenous Malformation (AVM) - a Potentially Life-Threatening Cause of Post-Partum Vaginal Bleeding	10.12659/AJCR.938559	Retained products of conception	Endometritis	Subinvolution of placental site	Uterine arteriovenous malformation	Placental site trophoblastic tumor	Uterine polyp	Coagulopathy	Uterine fibroid	Thyroid dysfunction	Pelvic infection	Retained Products of Conception (RPOC)	Endometritis	Uterine atony	Subinvolution of the Placental Bed	Uterine Arteriovenous Malformation (AVM)	Coagulation disorders	Postpartum Thyroiditis	Uterine or Cervical Polyps	Uterine Fibroids	Intrauterine Device (IUD) Complication
10	Surgical Repair of a Traumatic Gastrobronchial Fistula	10.12659/AJCR.938506	Diaphragmatic hernia	Hemoptysis secondary to diaphragmatic hernia	Lung abscess	Pulmonary contusion	Aortobronchial fistula	Bronchopleural fistula	Post-traumatic pseudoaneurysm	Tuberculosis	Foreign body aspiration	Bronchiectasis	Recurrent Pulmonary Embolism	Bronchiectasis	Aspergilloma	Tuberculosis	Lung Abscess	Lung Cancer	Trauma-Related Lung Injury	Foreign Body Aspiration	Gastroesophageal Reflux Disease (GERD) related to Diaphragmatic Hernia	Pulmonary Arteriovenous Malformation (AVM)
11	Knee Pain and Limping as Presenting Symptoms of Metastatic Thyroid Cancer	10.12659/AJCR.938510	Metastatic Thyroid Carcinoma	Primary Bone Tumor (Osteosarcoma)	Chondrosarcoma	Lymphoma	Ewing Sarcoma	Multiple Myeloma	Bone metastasis from an unknown primary	Giant cell tumor of bone	Plasmacytoma	Synovial Sarcoma	Metastatic Thyroid Carcinoma	Metastatic Lung Carcinoma	Metastatic Breast Cancer	Primary Bone Cancer (Osteosarcoma or Chondrosarcoma)	Lymphoma	Ewing Sarcoma	Metastatic Renal Cell Carcinoma	Malignant Melanoma	Metastatic Pancreatic Cancer	Metastatic Colorectal Cancer
12	Adult Colo-Colonic Intussusception in the Setting of Invasive Mucinous Adenocarcinoma: A Case Report	10.12659/AJCR.938124	Diverticulitis	Inflammatory Bowel Disease (Crohn's or Ulcerative Colitis)	Colon Cancer	Endometriosis	Ovarian cysts or torsion	Ischemic colitis	Gastrointestinal infection	Gastrointestinal bleeding (e.g., from angiodysplasia)	Irritable Bowel Syndrome (IBS)	Gynecologic malignancy (e.g., ovarian or cervical cancer)	Colorectal cancer (CRC)	Colonic Polyps	Inflammatory bowel disease (IBD)	Diverticulitis	Endometriosis	Ischemic colitis	Intestinal tuberculosis	Gastrointestinal stromal tumor (GIST)	Non-Hodgkin's Lymphoma	Colonic Lipoma
13	Coma, Severe Hypotension, and Pinpoint Pupils After Olanzapine Intoxication in the Intensive Care Unit with Symptom Reversal After Administration of Flumazenil	10.12659/AJCR.938387	Hospital-acquired pneumonia	Sepsis	Acute kidney injury	Respiratory failure	ICU delirium	Hypotension	Opioid intoxication	Benzodiazepine intoxication	Hyperglycemia	Cardiovascular complications post-surgery	Zolpidem overdose or prolonged effect	Benzodiazepine overdose	Olanzapine overdose or side effect	Interaction between Zolpidem and Olanzapine	Delirium	Other drug overdose	Severe sepsis	Neuroleptic malignant syndrome (NMS)	Acute cholinergic crisis	Acute stroke
14	Diagnostic Pitfalls of Chylothorax After Dasatinib Treatment of Chronic Myeloid Leukemia	10.12659/AJCR.938319	Dasatinib-Induced Pleural Effusion	Congestive Heart Failure	Hypothyroidism-Related Pleural Effusion	Post Irradiation Pleural Effusion	Lymphatic Obstruction	Meigs' Syndrome	Tuberculosis	Viral Pleuritis	Chylothorax	Sarcoidosis	Dasatinib-Induced Pulmonary Toxicity	Congestive Heart Failure (CHF)	Post-Transplant Lymphoproliferative Disorder (PTLD)	Infection	Hypothyroidism-induced Pleural Effusion	Chylothorax	Connective Tissue Disease	Post-Vaccine Adverse Reaction	Recurrent Chronic Myeloid Leukemia	Malignancy
15	Double Superior Vena Cava Due to Persistent Left Superior Vena Cava Incidentally Identified on Central Venous Catheterization: A Case Report	10.12659/AJCR.936628	Traumatic Brain Injury (TBI)	Hypovolemic Shock	Acute Respiratory Distress Syndrome (ARDS)	Spleen Rupture	Small Bowel Perforation	Aortic Dissection	Pneumothorax	Hemopneumothorax	Pulmonary Contusion	Compartment Syndrome	Traumatic Brain Injury (TBI)	Hemorrhagic Shock	Compartment Syndrome	Acute Respiratory Distress Syndrome (ARDS)	Pneumothorax/Hemothorax	Sepsis/SIRS (Systemic Inflammatory Response Syndrome)	Deep Vein Thrombosis (DVT)/Pulmonary Embolism (PE)	Acute Kidney Injury (AKI)	Multiple Organ Dysfunction Syndrome (MODS)	Fat Embolism Syndrome
16	Shoulder Metastasis: A Rare Nasopharyngeal Carcinoma Presentation	10.12659/AJCR.938123	Nasopharyngeal carcinoma	Metastatic bone disease	Osteosarcoma	Ewing's sarcoma	Lymphoma	Chondrosarcoma	Osteomyelitis	Osteoid osteoma	Fibrous dysplasia	Multiple myeloma	Nasopharyngeal Carcinoma	Metastatic Bone Cancer	Ewing's Sarcoma	Osteosarcoma	Lymphoma	Rhabdomyosarcoma	Osteomyelitis	Multiple Myeloma	Chondrosarcom	Leukemia
17	Tinnitus Triggered by a Cerebellopontine Arachnoid Cyst in an Adolescent	10.12659/AJCR.938294	Arachnoid cyst	Vestibular schwannoma (Acoustic neuroma)	Meningioma	Epidermoid cyst	Cholesteatoma	Cerebellopontine angle tumor	Glomus jugulare tumor	Vascular loop or neurovascular compression syndrome	Labyrinthitis	Endolymphatic hydrops (Meniere's disease)	Cerebellopontine Angle Arachnoid Cyst	Vestibular Schwannoma (Acoustic Neuroma)	Meningioma	Epidermoid Cyst	Neurofibromatosis Type II	Cerebellar Astrocytoma	Arteriovenous Malformation (AVM)	Glomus Jugulare Tumor	Cholesteatoma	Hemangioma
18	Combined Intrathoracic and Abdominal Splenosis	10.12659/AJCR.937902	Thoracic splenosis	Pleural adhesion	Solitary fibrous tumor	Localized pleural thickening	Reactive hyperplasia	Splenic implant syndrome	Rib fracture	Pleural tumor	Hemangioma	Chest wall tumor	Splenosis	Pleurisy	Costochondritis	Pleural tumors	Pulmonary embolism	Heart conditions	Gastroesophageal Reflux Disease (GERD)	Thoracic spine issues	Lung cancer	Pericarditis
19	Cardiac Tamponade Causing Predominant Left Atrial and Ventricular Compression After Left Ventricular Assist Device Placement	10.12659/AJCR.938115	Cardiogenic shock	Acute kidney injury (AKI)	Right ventricular failure	Biventricular failure	Acute pericardial effusion	Postoperative hemodynamic instability	Hypotension	Hypovolemia	Thrombus formation	Post-LVAD complications	Cardiogenic shock	Advanced heart failure	Acute kidney injury (AKI)	Chronic kidney disease (CKD) exacerbation	Hypothyroidism exacerbation	Atrial fibrillation	Right heart failure	Post LVAD complications	Pericardial effusion / Cardiac tamponade	Bleeding / Hemopericardium
20	A 60-Year-Old Woman with Symptoms of Combined Carpal Tunnel Syndrome and Cubital Tunnel Syndrome Due to an Elastofibroma Causing Compression of the Median and Ulnar Nerves	10.12659/AJCR.937787	Carpal Tunnel Syndrome (CTS)	Cubital Tunnel Syndrome (CuTS)	Median Nerve Entrapment	Ulnar Nerve Neuropathy	Cervical Radiculopathy	Compression Neuropathy in the Upper Limb	Palmar Fibromatosis (Dupuytren's contracture)	Elastofibroma	Tendinosis	Neuroma	Carpal Tunnel Syndrome (CTS)	Cubital Tunnel Syndrome (CuTs)	Rheumatoid Arthritis	Diabetes Mellitus	Hypothyroidism	Amyloidosis	Ganglion cyst	Dupuytren's contracture	Neurofibromatosis	Leprosy
21	Lisinopril-Induced Small Bowel Angioedema: An Unusual Cause of Severe Abdominal Pain	10.12659/AJCR.937895	Angioedema	Small Bowel Obstruction	Mesenteric Ischemia	Gastroenteritis	Diverticulitis Flare	Acute Appendicitis	Ileitis	Irritable Bowel Syndrome (IBS) Flare	Inflammatory Bowel Disease (Crohn's or Ulcerative Colitis) Flare	Small Bowel Neoplasm	Gastroenteritis	Diverticulitis Flare-up	Irritable Bowel Syndrome (IBS)	Ischemic Colitis	Inflammatory Bowel Disease (IBD)	Acute Pancreatitis	Gallbladder Disease	Celiac Disease	Small Bowel Bacterial Overgrowth (SIBO)	Mesenteric Ischemia
22	Case Report of Multisystem Inflammatory Syndrome in Adults (MIS-A): A 31-Year-Old Man with Fever, Rash, and Cardiac Symptoms 6 Weeks Following SARS-CoV-2 Infection, Successfully Resuscitated Following Cardiac Arrest	10.12659/AJCR.938127	Multisystem Inflammatory Syndrome in Adults (MIS-A)	Viral Meningitis	Bacterial Meningitis	Acute Respiratory Distress Syndrome (ARDS)	Sepsis	Pneumonia	Drug-Induced Hypersensitivity Syndrome (DIHS)	Toxic Shock Syndrome	Acute Liver Injury	Kawasaki Disease	Post-Acute Sequelae of SARS-CoV-2 infection (PASC), also known as Long COVID	Viral Meningitis	Bacterial Meningitis	Post-Infectious or Autoimmune Encephalitis	Systemic Inflammatory Response Syndrome (SIRS) or Septic Shock	Multi-System Inflammatory Syndrome in Adults (MIS-A)	Acute Rheumatic Fever (ARF)	Acute Disseminated Encephalomyelitis (ADEM)	Vasculitis	Serum Sickness-Like Reaction (SSLR)
23	Varicella-Zoster Virus Reactivation During the Incubation Period for Scrub Typhus: A Case Report	10.12659/AJCR.937559	Drug-induced hepatitis	Autoimmune hepatitis	Viral hepatitis	Sepsis	Postherpetic neuralgia	Herpes zoster	Bacterial infection	Pulmonary congestion	Epidural abscess	Ileus	Sepsis	Postherpetic Neuralgia	Drug-induced Liver Injury	Autoimmune Hepatitis	Viral Hepatitis	Hemophagocytic Lymphohistiocytosis (HLH)	Disseminated Intravascular Coagulation (DIC)	Acute Pancreatitis	Epidural Abscess	Tick-Borne Illness
24	Solitary Involvement of the Liver: A Rare Manifestation of Langerhans Cell Histiocytosis	10.12659/AJCR.937628	Primary sclerosing cholangitis (PSC)	Biliary dyskinesia	Chronic cholecystitis	Hepatocellular carcinoma	Langerhans cell histiocytosis	Choledochal cysts	Autoimmune hepatitis	Cholangiocarcinoma	Liver abscess	Polycystic liver disease	Primary Sclerosing Cholangitis (PSC)	Cholangiocarcinoma	Chronic Cholecystitis/Biliary Dyskinesia	Hepatic Abscess	Hepatocellular Carcinoma (HCC)	Langerhans Cell Histiocytosis (LCH)	Liver Cirrhosis	Autoimmune Hepatitis	Primary Biliary Cholangitis (PBC)	Metastatic Cancer to the Liver
25	A 60-Year-Old Woman with a 6-Week History of Shortness of Breath and Intermittent Chest Pain Due to Chronic Thromboembolic Pulmonary Disease Undetected by Computed Tomography Pulmonary Angiography (CTPA) and Diagnosed by Ventilation-Perfusion Imaging	10.12659/AJCR.938041	Pulmonary Hypertension	Chronic Thromboembolic Pulmonary Hypertension (CTEPH)	Right Heart Failure	COPD Exacerbation	Pulmonary Embolism	Interstitial Lung Disease	Cardiac Ischemia	Pulmonary Sarcoidosis Exacerbation	Pneumonia	Pulmonary Edema	Chronic Thromboembolic Pulmonary Hypertension (CTEPH)	Exacerbation of Chronic Obstructive Pulmonary Disease (COPD)	Interstitial Lung Disease (ILD) related to sarcoidosis	Pulmonary arterial hypertension (PAH)	Right-sided heart failure	Cardiac Ischemia/Non-ST Elevation Myocardial Infarction (NSTEMI)	Pulmonary fibrosis	Pneumonia	Pleural disease (e.g. Pleural Effusion)	Lung cancer
26	Unusual Case of Metformin-Associated Lactic Acidosis in Patient with Type 2 Diabetes Mellitus	10.12659/AJCR.937865	Metformin-associated lactic acidosis	Diabetic ketoacidosis	Acute kidney injury	Sepsis	Hypokalemia	Hyperglycemia	Acute pancreatitis	Gastroenteritis	Hypovolemic shock	Ischemic colitis	Metformin-associated lactic acidosis (MALA)	Diabetic ketoacidosis (DKA)	Gastroenteritis	Acute kidney injury (AKI)	Sepsis	Pancreatitis	Acute mesenteric ischemia (AMI)	Peptic Ulcer Disease (PUD)	Chronic Obstructive Pulmonary Disease (COPD) exacerbation	Ischemic Colitis
27	Large Desmoid Tumor of the Pancreas: A Report of a Rare Case and Review of the Literature	10.12659/AJCR.937324	Gastrointestinal stromal tumor (GIST)	Liposarcoma	Leiomyosarcoma	Mesenteric fibromatosis	Pancreatic serous cystadenoma	Pancreatic mucinous cystadenoma	Pancreatic neuroendocrine tumor	Retroperitoneal fibrosis	Inflammatory myofibroblastic tumor	Pancreatic pseudocyst	Gastrointestinal Stromal Tumor (GIST)	Pancreatic Tumor (Pancreatic Neuroendocrine Tumor or Pancreatic Adenocarcinoma)	Desmoid Tumor (Aggressive Fibromatosis)	Leiomyoma or Leiomyosarcoma	Retroperitoneal Sarcoma	Liposarcoma	Lymphoma	Mesenchymal Tumor	Fibrosarcoma	Schwannoma
28	Late-Onset Ornithine Transcarbamylase Deficiency Complicated with Extremely High Serum Ammonia Level: Prompt Induction of Hemodialysis as the Key to Successful Treatment	10.12659/AJCR.937658	Ornithine transcarbamylase deficiency (OTC)	Urea cycle disorder	Citrullinemia	Argininosuccinic aciduria	Carbamoyl phosphate synthetase I deficiency	N-acetylglutamate synthase deficiency	Argininemia	Hyperornithinemia-hyperammonemia-homocitrullinuria (HHH) syndrome	Pyruvate carboxylase deficiency	Mitochondrial neurogastrointestinal encephalomyopathy (MNGIE)	Ornithine Transcarbamylase (OTC) deficiency	Argininosuccinate synthetase deficiency (citrullinemia type 1)	Argininosuccinate lyase deficiency (argininosuccinic aciduria)	Carbamoyl phosphate synthetase I deficiency	N-acetylglutamate synthase deficiency	Hepatic encephalopathy	Reye's syndrome	Certain medications or substances, such as valproic acid or certain chemotherapies	Metabolic or mitochondrial disorders	Organic acidemias, such as propionic or methylmalonic acidemia
29	Acute Perimyocarditis - an ST-Elevation Myocardial Infarction Mimicker: A Case Report	10.12659/AJCR.936985	Acute Coronary Syndrome (ACS)	Myocarditis	Pericarditis	Dressler's Syndrome	Takotsubo Cardiomyopathy (Broken Heart Syndrome)	Pulmonary Embolism	Viral Infection-Induced Myocardial Injury	Acute Myocardial Infarction (AMI)	Aortic Dissection	Endocarditis	Acute Myocardial Infarction (AMI)	Coronary Vasospasm (Prinzmetal's Angina)	Takotsubo Cardiomyopathy (Broken Heart Syndrome)	Acute Pericarditis	Dressler Syndrome	Myocarditis	Pulmonary Embolism (PE)	Aortic Dissection	Infective Endocarditis	Sepsis
30	Inflammation of Pericardial Transverse Sinus Leading to Suspicion of Takayasu Syndrome	10.12659/AJCR.937196	Transverse sinus pericarditis	Aortic inflammatory process	Pulmonary embolism	Aortic dissection	Pneumonia	Acute coronary syndromes	Cardiac ischemia	Cardiac tamponade	Pulmonary disease (due to history of asthma)	Infection (due to elevated CRP and antibiotic treatment)	Pericarditis	Autoimmune disease	Infectious diseases	Cardiac tumors or masses	Gastroesophageal reflux disease (GERD)	Vasculitis	Aortic aneurysm or dissection	Sarcoidosis	Hypereosinophilic Syndrome	Pleuropericardial disease
31	A Rare Case of Prosthetic Joint Infection with Streptococcus gordonii	10.12659/AJCR.937271	Prosthetic joint infection (PJI)	Bacterial septic arthritis	Osteomyelitis	Reactive arthritis	Diabetic arthropathy	Gout	Pseudogout	Rheumatoid arthritis	Crystal-induced arthropathy	Osteoarthritis	Prosthetic Joint Infection (PJI)	Septic Arthritis	Rheumatoid Arthritis	Gout	Osteoarthritis	Cellulitis	Venous Thromboembolism (VTE)	Osteomyelitis	Reactive Arthritis	Psoriatic Arthritis
32	Nevus Lipomatosus Superficialis in a Serous Inflammatory Capsule: A Case Report	10.12659/AJCR.937969	Acrochordon (Skin Tag)	Lipoma	Cutaneous Cyst	Dermatofibroma	Angiolipoma	Intradermal Nevus	Pilar Cyst	Sebaceous Cyst	Fibroma	Hemangioma	Dermatofibroma	Lipoma	Skin tag (Acrochordon)	Dermatofibrosarcoma Protuberans	Cutaneous Neurofibroma	Epidermoid cyst	Liposarcoma	Pilomatricoma (calcifying epithelioma)	Angiolipoma	Pedunculated Melanocytic Nevus
33	Necrotizing Soft-Tissue Infection of the Trunk Resulting From Wound Caused by a Centipede: A Case Report	10.12659/AJCR.937869	Necrotizing fasciitis	Cellulitis	Sepsis	Streptococcal Toxic-Shock Syndrome (STSS)	Acute kidney injury	Septic shock	Compartment syndrome	Abscess	Bacteremia	Myositis	Necrotizing fasciitis	Cellulitis	Septicemia (sepsis)	Acute renal failure	Allergic reaction or anaphylaxis	Abscess	Bacteremia	Endocarditis	Tissue necrosis due to venom	Impetigo
34	Apixaban-Associated Diffuse Alveolar Hemorrhage in an Elderly Man with Multiple Complications	10.12659/AJCR.937809	Anticoagulant-Related Bleeding	Pulmonary Hemorrhage	Drug-Induced Pneumonitis	Diffuse Alveolar Hemorrhage	Goodpasture Syndrome	Hemorrhagic Alveolitis	Alveolar Hemorrhagic Syndrome	Capillaritis	Alveolar Proteinosis	Acute Respiratory Distress Syndrome (ARDS)	Drug-Induced Lung Injury (DILI)	Pulmonary Hemorrhage	Apixaban-Related Hemorrhage	Pneumonia	Pulmonary Embolism	Interstitial Lung Disease (ILD)	Acute Respiratory Distress Syndrome (ARDS)	Aspiration Pneumonia	Alveolar Hemorrhage	Cancer
35	Isolated First Branchial Cleft Anomalies of the External Auditory Canal	10.12659/AJCR.936809	External Auditory Canal Cholesteatoma (EACC)	Keratosis Obturans	Exostosis	Otitis Externa	Otitis Media with Effusion	Chronic Suppurative Otitis Media (CSOM)	Malignant Otitis Externa	Squamous Cell Carcinoma of the External Auditory Canal	Acoustic Neuroma	Middle Ear Cyst	Ceruminous Cystoadenoma	Exostosis	Keratosis Obturans	Benign Cystic Lesion	Cholesteatoma	Malignant External Otitis (Necrotizing Otitis Externa)	Squamous Papilloma	Basal Cell Carcinoma	Inflammatory Polyp	Osteoma
36	Tacrolimus Induction Therapy for Nephrotic Syndrome Caused by Minimal Mesangial Lupus Nephritis with Lupus Podocytopathy: A Case-Based Review	10.12659/AJCR.937201	Systemic Lupus Erythematosus (SLE)	Mixed Connective Tissue Disease (MCTD)	Lupus Nephritis	Secondary Membranous Nephropathy	Minimal Change Disease	Nephrotic Syndrome	Proliferative Glomerulonephritis	Idiopathic Membranous Nephropathy	Secondary Focal Segmental Glomerulosclerosis (FSGS)	Secondary Amyloidosis	Lupus Nephritis	Nephrotic Syndrome	Mixed Connective Tissue Disease (MCTD) Associated Nephritis	Membranous Nephropathy	Idiopathic Membranous Nephropathy	Minimal Change Disease (MCD)	Focal Segmental Glomerulosclerosis (FSGS)	Primary Glomerulonephritis	Secondary Glomerulonephritis	Pulmonary-Renal Syndrome
37	Acute Intermittent Porphyria: Complete Phenotype in a Patient with p.Arg173Trp Variant in Thailand	10.12659/AJCR.937695	Posterior Reversible Encephalopathy Syndrome (PRES)	Acute Hypertensive Encephalopathy	Porphyria	Acute Intermittent Porphyria	Pheochromocytoma	Renal Tubular Acidosis	Cyclic Vomiting Syndrome	Gitelman Syndrome	Bartter Syndrome	Hypokalemic Periodic Paralysis	Acute Intermittent Porphyria (AIP)	Porphyria Cutanea Tarda (PCT)	Addison's Disease (Adrenal Insufficiency)	Cushing's Syndrome	Pheochromocytoma	Primary Hyperaldosteronism (Conn's Syndrome)	Gastroenteritis	Hypertensive Encephalopathy	Renal Artery Stenosis	Gastritis or Peptic Ulcer Disease
38	Recurrent Gastrointestinal Bleed Due to Small Bowel Vascular Malformation in a Patient with Turner Syndrome Diagnosed with Surgically Assisted Push Enteroscopy	10.12659/AJCR.937259	Angiodysplasia	Gastric AVMs (Arteriovenous Malformations)	Peptic Ulcer Disease	Gastritis	Duodenal Ulcer	Gastrointestinal Hemangioma	Portal Hypertensive Gastropathy	Crohn's Disease	Gastric Antral Vascular Ectasia (GAVE)	Blue Rubber Bleb Nevus Syndrome	Angiodysplasia of the small intestine	Von Willebrand disease	Osler-Weber-Rendu syndrome (Hereditary Hemorrhagic Telangiectasia)	Gastric antral vascular ectasia (GAVE)	Blue Rubber Bleb Nevus Syndrome	Peutz-Jeghers Syndrome	Crohn's disease or Ulcerative Colitis	Hemolytic Uremic Syndrome (HUS)	Platelet function disorder	Celiac disease
39	Spontaneous Oropharyngeal Hemorrhage Complicated by Cirrhosis, Resulting in Hemorrhagic Shock	10.12659/AJCR.937582	Acute-on-chronic liver failure	Hepatic encephalopathy	Alcohol withdrawal syndrome	Coagulopathy	Portal hypertension-related bleeding	Gastric varices bleed	Oropharyngeal hemorrhage	Cirrhotic gastropathy	Alcoholic hepatitis	Pancreatitis-related bleeding	Acute on Chronic Liver Failure (ACLF)	Hepatic Encephalopathy	Alcohol Withdrawal Syndrome (AWS)	Variceal Bleeding	Spontaneous Bacterial Peritonitis (SBP)	Hepatorenal Syndrome	Coagulopathy related to liver disease	Pancreatitis	Portosystemic Encephalopathy (PSE)	Hepatitis
40	Unexplained Abdominal Pain Caused by Fracture of the Thoracic Vertebra	10.12659/AJCR.937740	Compression fracture complications	Theophylline poisoning	Intestinal obstruction	Ileus	Abdominal aortic aneurysm	Pancreatitis	Peptic ulcer disease	Mesenteric ischemia	Gastroenteritis	Gallbladder disease	Vertebral Compression Fracture Complications	Abdominal Aortic Aneurysm	Post-herpetic Neuralgia	Gastrointestinal conditions	Chronic Pancreatitis	Functional Dyspepsia or Irritable Bowel Syndrome (IBS)	Medication Side Effects	Radiculopathy	Psychogenic Pain or Somatoform Disorders	Delayed Hematoma or Abscess Formation
41	Central Retinal Vein Occlusion After Discontinuation of Rivaroxaban Therapy in a Young Patient with COVID-19 Pulmonary Embolism: A Case Report	10.12659/AJCR.937739	Central Retinal Vein Occlusion (CRVO)	Ischemic Optic Neuropathy	Hypertensive Retinopathy	Diabetic Retinopathy	Retinal Artery Occlusion	Retinal Vasculitis	Eales Disease	Branch Retinal Vein Occlusion (BRVO)	Posterior Uveitis	Coagulation Disorder	Central Retinal Vein Occlusion (CRVO)	Branch Retinal Vein Occlusion (BRVO)	Ischemic Optic Neuropathy (Anterior or Posterior)	Retinal Artery Occlusion	Diabetic Retinopathy	Hypertensive Retinopathy	Vasculitis	Ocular Ischemic Syndrome	Macular Degeneration	Hematologic or Coagulation Disorders
42	Pneumatosis Cystoides Coli Presenting as Acute Abdomen in a Patient with Complicated Behcet's Disease: A Case Report	10.12659/AJCR.937677	Behcet's Disease	Familial Mediterranean Fever (FMF)	Cecal Volvulus	Ileocecal Intussusception	Superior Vena Cava (SVC) Syndrome	Pulmonary Embolism	Steroid-Induced Cushingoid Habitus	Submucosal Cysts of the Cecum	Mesenteric Ischemia	Colonic Pneumatosis	Gastrointestinal involvement of Behcet's disease	Intestinal pseudo-obstruction	Intestinal vasculitis	Vascular complications from Superior Vena Cava Syndrome	Complication from Familial Mediterranean Fever	Drug-induced enteropathy	Intussusception or volvulus	Inflammatory bowel disease (IBD)	Ischemic bowel disease	Infectious enterocolitis
43	Acute ST-Elevation Myocardial Infarction During Labor Due to Amniotic Fluid Embolism	10.12659/AJCR.936653	Acute Myocardial Infarction (STEMI)	Eclampsia	Disseminated Intravascular Coagulation (DIC)	Postpartum Hemorrhage (PPH)	Amniotic Fluid Embolism	Cardiogenic Shock	Pulmonary Embolism	Peripartum Cardiomyopathy	Takotsubo Cardiomyopathy	Seizure Disorder	Acute Myocardial Infarction (AMI)	Postpartum Hemorrhage (PPH)	Disseminated Intravascular Coagulation (DIC)	Eclampsia	Epidural Hematoma or Abscess	Postpartum Cardiomyopathy	Hypoxic-Ischemic Encephalopathy (HIE)	Amniotic Fluid Embolism (AFE)	Takotsubo Cardiomyopathy (Broken Heart Syndrome)	Pulmonary Embolism
44	Coronary Subclavian Steal Syndrome in a 73-Year-Old Woman Presenting with Angiographically Confirmed Subclavian Artery Stenosis Proximal to the Left Internal Mammary	10.12659/AJCR.937015	Graft Occlusion	Graft Stenosis	Coronary Artery Disease Progression	Subclavian Steal Syndrome	Acute Myocardial Infarction	Left Ventricular Dysfunction	Arrhythmic Disorder	Acute Coronary Syndrome	Recurrent Angina Post-CABG	Ventricular Tachycardia Recurrence	Recurrent Ischemic Heart Disease (IHD)	Graft Vasculopathy	In-stent Restenosis	Cardiogenic Shock	Heart Failure	Subclavian Steal Syndrome	Ventricular Tachycardia	Atrial Fibrillation or other Supraventricular Tachycardia (SVT)	Myocardial Infarction	Unstable Angina
45	Inhaled Nitric Oxide in Acute Severe Pulmonary Hypertension and Severe Acute Respiratory Distress Syndrome Secondary to COVID-19 Pneumonia: A Case Report	10.12659/AJCR.937147	Acute Respiratory Distress Syndrome (ARDS)	COVID-19 Pneumonia	Pulmonary Infiltration	Hypoxemia	Severe Tricuspid Regurgitation	Pulmonary Artery Hypertension (PAH)	Severe Right Ventricular (RV) Dilatation	RV Pressure Overload	RV Systolic Dysfunction	Left Ventricular (LV) Systolic Dysfunction (though the description notes it was not impaired, it's listed for completeness given the comprehensive cardiac findings)	COVID-19 Pneumonia	Acute Respiratory Distress Syndrome (ARDS)	Right Ventricular (RV) Failure or Strain	Pulmonary Hypertension	Post-Intubation Tracheal Stenosis	Sepsis or Septic Shock	Ventilator-Associated Pneumonia (VAP)	Barotrauma or Volutrauma	Drug-Induced Lung Injury	Acute Kidney Injury (AKI):
46	The Agony of the Mystical Practice of Susuk: A Case Report	10.12659/AJCR.937633	Osteoarthritis (Right Hip Degeneration)	Lumbar Spondylosis	Uterine Fibroids (Calcified Fibroid)	Foreign Body Reaction (Due to Susuk)	Chronic Pain Syndrome	Anxiety Disorder	Depressive Disorder	Somatization Disorder	Adjustment Disorder	Body Dysmorphic Disorder	Osteoarthritis	Sciatica or Lumbar Radiculopathy	Metastasis	Pelvic Organ Prolapse or Pelvic Floor Dysfunction	Leiomyoma (Fibroids)	Peripheral Neuropathy	Anxiety Disorder	Somatoform Disorder	Depression	Post-Traumatic Stress Disorder (PTSD)
47	A 68-Year-Old Woman with a Remote History of Breast Cancer Presenting with Low Back Pain to a Chiropractic Clinic in Hong Kong with Imaging Findings Consistent with a Vertebral Hemangioma and Vertebral Metastatic Lesions	10.12659/AJCR.938034	Metastatic breast cancer	Vertebral hemangioma (VH)	Degenerative spondylosis	Spinal canal stenosis	Cauda equina syndrome	Sacroiliitis	Lumbar disc disease	Lumbar radiculopathy	Chronic constipation	Lumbar strain	Metastatic breast cancer	Lytic bone lesions	Vertebral hemangioma (VH)	Degenerative disc disease	Spinal stenosis	Cauda equina syndrome	Sciatica	Chronic low back pain	Chronic constipation	Osteoporosis
48	A 60-Year-Old Woman with Primary Biliary Cholangitis and Crohn's Ileitis Following the Suspension of Ursodeoxycholic Acid	10.12659/AJCR.936387	Inflammatory Bowel Disease (IBD)	Crohn's Disease	Ulcerative Colitis	Intestinal Ischemia	Celiac Disease	Irritable Bowel Syndrome (IBS)	Chronic Mesenteric Ischemia	Gastrointestinal Lymphoma	Non-celiac Gluten Sensitivity	Enteropathy-associated T-cell Lymphoma (EATL)	Inflammatory Bowel Disease (IBD)	Irritable Bowel Syndrome (IBS)	Microscopic Colitis	Celiac Disease	Small Intestinal Bacterial Overgrowth (SIBO)	Bile Acid Malabsorption	Chronic Pancreatitis	Peptic Ulcer Disease	Gallstone Disease / Biliary Dyskinesia	Functional Dyspepsia
49	Brain Abscesses Caused by Nocardia farcinica in a 44-Year Old Woman with Multiple Myeloma: A Rare Case and Review of the Literature	10.12659/AJCR.937952	Brain Abscess	Multiple Myeloma	Nocardiosis	Tuberculosis	Metastatic Carcinoma	Actinomycosis	Bacterial Meningitis	Neurocysticercosis	Listeriosis	Fungal Infection	CNS Nocardiosis	CNS Tuberculosis (TB)	CNS Actinomycosis	Brain Metastasis from Multiple Myeloma	CNS Aspergillosis	Bacterial Brain Abscess	CNS Listeriosis	CNS Cryptococcosis	CNS Toxoplasmosis	CNS Nocardia asteroides infection
50	Estrogen-Eluting Ring for Contraception and Possible Issues of Severe Pulmonary Emboli	10.12659/AJCR.936256	Pulmonary embolism	Chronic thromboembolic pulmonary hypertension	Factor V Leiden mutation	Antiphospholipid syndrome	Estrogen-related thromboembolism	Obesity-related thromboembolism	Paroxysmal nocturnal hemoglobinuria	Protein C or Protein S deficiency	Essential thrombocythemia	Polycythemia vera	Pulmonary Embolism (confirmed in this case)	Acute Myocardial Infarction	Angina Pectoris	Pneumothorax	Pneumonia	Pericarditis	Anxiety or Panic Disorder	Costochondritis	Gastroesophageal Reflux Disease (GERD)	Aortic Dissection
51	Bilateral Salpingo-Oophorectomy for Intracardiac Leiomyomatosis: A Case Report	10.12659/AJCR.937266	Intravenous Leiomyomatosis (IVL)	Uterine Leiomyomas (Fibroids)	Benign Metastasizing Leiomyoma (BML)	Intracardiac Leiomyomatosis (ICL)	Pelvic Congestive Syndrome	Deep Vein Thrombosis (DVT)	Renal Cell Carcinoma (RCC)	Pulmonary Embolism	Pelvic Inflammatory Disease (PID)	Endometriosis	Leiomyosarcoma	Intravenous Leiomyomatosis (IVL)	Angiosarcoma	Endometrial stromal sarcoma	Metastatic cancer	Benign metastasizing leiomyoma	Primary cardiac tumors	Retroperitoneal fibrosis	Thrombus or embolus	Pelvic inflammatory disease (PID)
52	Fatal Aerococcus urinae Aortic Valve Endocarditis with Severe Regurgitation	10.12659/AJCR.937596	Infective Endocarditis	Cocaine-Induced Cardiomyopathy	Sepsis	Acute Kidney Injury	Thrombotic Thrombocytopenic Purpura (TTP)	Disseminated Intravascular Coagulation (DIC)	Hyponatremia	Pulmonary Edema	Acute Coronary Syndrome (non-ST elevation myocardial infarction)	Cerebrovascular Accident (Embolic Stroke)	Infective Endocarditis	Sepsis	Disseminated Intravascular Coagulation (DIC)	Pulmonary Edema	Acute Kidney Injury (AKI)	Heart Failure	Cerebrovascular Accident (Stroke)	Drug-Induced Cardiomyopathy	Hyponatremia	Hypoproteinemia/Malnutrition
53	Post-Injection Delirium/Sedation Syndrome: A Case Report and 2-Year Follow-Up	10.12659/AJCR.937579	Olanzapine Intoxication	Antipsychotic-Induced Extrapyramidal Symptoms	Valproic Acid Toxicity	Delirium	Neuroleptic Malignant Syndrome	Akathisia	Dystonia	Ataxia	Tachycardia related to drug interaction	Cannabis Withdrawal Syndrome	Olanzapine Toxicity	Valproic Acid Toxicity	Neuroleptic Malignant Syndrome (NMS)	Serotonin Syndrome	Drug-Drug Interaction	Extrapyramidal Side Effects (EPSEs)	Acute Psychotic Episode	Delirium	Substance Abuse	Encephalitis/Meningitis
54	Case of Secondary Syphilis with Mucocutaneous, Articular, and Pulmonary Involvement in a 74-Year-Old Moroccan Man	10.12659/AJCR.937513	Osteoarthritis	Rheumatoid arthritis	Gout	Pseudogout	Systemic lupus erythematosus (SLE)	Psoriatic arthritis	Reactive arthritis	Osteoporosis	Septic arthritis	Ankylosing spondylitis	Secondary Syphilis	Reactive Arthritis	Rheumatoid Arthritis	Osteoarthritis	Gout/Pseudogout	Psoriatic Arthritis	Lyme Disease	Systemic Lupus Erythematosus (SLE)	Infectious Arthritis	Vasculitis (e.g. Granulomatosis with Polyangiitis, Microscopic Polyangiitis)
55	Columnar Metaplasia of the Esophagus Presenting as Iron Deficiency Anemia in Children with Neurologic Impairment or Congenital Esophageal Atresia	10.12659/AJCR.937255	Iron-Deficiency Anemia (IDA)	Eosinophilic Esophagitis (EoE)	Celiac Disease	Gastroesophageal Reflux Disease (GERD)	Esophagitis	Malnutrition	Peptic Ulcer Disease	Gastritis	Crohn's Disease	Duodenitis	Anemia of Chronic Disease (also known as Anemia of Inflammation)	Iron Deficiency Anemia	Chronic Gastroesophageal Reflux Disease (GERD)	Eosinophilic Esophagitis (EoE)	Esophageal Strictures/Stenosis	Peptic Ulcer Disease (PUD)	Pancreatic Insufficiency	Small Intestinal Bacterial Overgrowth (SIBO)	Eating Disorders	Mental Health Disorders
56	Metastatic Lung Adenocarcinoma: Unusual Presentation with Focal Neurological Deficit	10.12659/AJCR.936342	Lung Cancer (Primary)	Brain Metastasis	Paraneoplastic Syndrome	Tuberculosis	Sarcoidosis	Lymphoma	Chronic Obstructive Pulmonary Disease (COPD)	Pneumonia	Lung Abscess	Vasculitis	Lung Adenocarcinoma (most likely)	Squamous Cell Lung Carcinoma	Other Non-small Cell Lung Cancers	Small Cell Lung Carcinoma	Lymphoma	Metastatic Cancer from an Unknown Primary	Paraneoplastic Syndromes	Tuberculosis	Other Infectious Diseases	Granulomatous diseases
57	Multifocal Sarcoma Mimicking Superficial Vein Thrombosis of the Leg: A Case Report	10.12659/AJCR.937317	Leiomyosarcoma	Leiomyoma	Rhabdomyosarcoma	Hemangiopericytoma	Angiosarcoma	Lymphangiosarcoma	Synovial sarcoma	Malignant fibrous histiocytoma	Liposarcoma	Fibrosarcoma	Leiomyosarcoma	Rhabdomyosarcoma	Angiosarcoma	Vascular leiomyoma (Angioleiomyoma)	Hemangiopericytoma	Myofibroblastic tumors	Liposarcoma	Malignant fibrous histiocytoma (Undifferentiated pleomorphic sarcoma)	Synovial Sarcoma	Fibrosarcoma
58	Hyperostosis Frontalis Interna and a Question on Its Pathology: A Case Report	10.12659/AJCR.937450	Hyperostosis Frontalis Interna	Paget's Disease of Bone	Fibrous Dysplasia	Osteomas	Acromegaly	Chronic Otitis Media	Erdheim-Chester Disease	Osteitis Deformans	Osteosclerosis	Van Buchem Disease	Hyperostosis Frontalis Interna (HFI)	Paget's Disease of Bone	Fibrous Dysplasia	Osteomas	Acromegaly	Metastatic Cancer	Hemangiomas	Leontiasis ossea	Osteopetrosis	Gorham's Disease
59	Myxoid Liposarcoma of the Vulva: A Rare Malignancy Mimicking Benign Vulvar Mass	10.12659/AJCR.937575	Myxoid Liposarcoma	Lipoma	Myxoma	Aggressive Angiomyxoma	Myxofibrosarcoma	Myxoid Chondrosarcoma	Myxoid Leiomyosarcoma	Soft Tissue Sarcoma	Myxoid Malignant Fibrous Histiocytoma	Myxoid Neurofibroma	Lipoma	Myxoid liposarcoma	Pleomorphic liposarcoma	Well-differentiated liposarcoma/atypical lipomatous tumor	Angiolipoma	Myxoma	Fibroepithelial polyp	Bartholin's cyst or abscess	Vulvar cysts (epidermal, sebaceous, etc.)	Vulvar cancer
60	A Mycobacterium tuberculosis-Infected Patient Who Could Not Tolerate Oral Intake Successfully Treated Using an Intravenous Tedizolid-Containing Regimen	10.12659/AJCR.937485	Aspiration pneumonia	Fungal pneumonia	Tuberculosis	Lung abscess	Bacterial pneumonia	Chronic obstructive pulmonary disease (COPD) exacerbation	Acute respiratory distress syndrome (ARDS)	Empyema	Pulmonary edema	Pulmonary embolism	Fistula infection	Sepsis	Pneumonia	Pleural effusion related infection	Empyema	Exacerbation of chronic kidney disease (CKD)	Malignancy recurrence	Abscess formation	Fungal infection	Drug-induced pneumonitis
61	A Rare Case of Giant Cavernous Hemangioma of the Maxillary Sinus	10.12659/AJCR.937191	Juvenile Nasopharyngeal Angiofibroma	Hemangioma	Nasal Polyps	Sinonasal Papilloma	Sinonasal Malignant Melanoma	Sinonasal Undifferentiated Carcinoma (SNUC)	Antrochoanal Polyp	Squamous Cell Carcinoma of the Nasal Cavity	Sinonasal Adenocarcinoma	Rhabdomyosarcoma	Juvenile Nasopharyngeal Angiofibroma (JNA)	Nasal Polyps	Inverted Papilloma	Hemangioma	Fungal Sinusitis	Antrochoanal Polyp	Nasopharyngeal Carcinoma	Sinonasal Undifferentiated Carcinoma (SNUC)	Pyogenic Granuloma	Rhabdomyosarcoma
62	Lupus Anticoagulant-Hypoprothrombinemia Syndrome and Pseudotumor Cerebri as an Initial Presentation of Systemic Lupus Erythematosus in a 16-Year-Old Male Patient: A Case Report and Literature Review	10.12659/AJCR.938051	Systemic Lupus Erythematosus (SLE)	Antiphospholipid Syndrome (APS)	Idiopathic Intracranial Hypertension (IIH)	Isolated Factor II Deficiency	Lupus Anticoagulant-Hypoprothrombinemia Syndrome (LA-HPS)	Hemolytic Anemia	Lymphoproliferative Disorder	Chronic Lymphocytic Leukemia (CLL)	Lymphoma	Hemorrhagic Disorder	Systemic Lupus Erythematosus (SLE)	Lupus Headache or Lupus Meningitis	Secondary Antiphospholipid Syndrome (APS)	Idiopathic Intracranial Hypertension (IIH)	Mixed Connective Tissue Disease (MCTD)	Sjögren's syndrome	Vasculitis	Lymphoma	Leukemia	Other hematologic disorder
63	Demodicosis as a Skin Complication in Organ Transplant Recipients: A Case Series	10.12659/AJCR.936467	Demodicosis	Actinic keratosis	Seborrheic keratosis	Rosacea	Immunosuppression-related skin conditions	Drug-induced skin reactions	Acneiform eruptions	Cutaneous bacterial infections	Steroid-induced acne/rosacea	Photodamage	Rosacea	Cutaneous Infections	Immunosuppression-related malignancy	Drug-induced Dermatitis	Demodicosis	Dermatomyositis	Systemic Lupus Erythematosus (SLE)	Allergic Dermatitis	Photodermatitis	Actinic Dermatitis
64	Peripherally Inserted Central Catheter-Related Infectious Myositis: A Case Report	10.12659/AJCR.937215	Cellulitis	Septicemia or Sepsis	Thrombophlebitis	Compartment Syndrome	Pyomyositis	Necrotizing fasciitis	Abscess formation	Osteomyelitis	Deep vein thrombosis	Allergic reaction to medications or PICC material	Septicemia / Bacteremia	Necrotizing Fasciitis	Pyomyositis	Cellulitis	Compartment Syndrome	Clostridial Myonecrosis (Gas Gangrene)	Thrombophlebitis	Drug Reaction with Eosinophilia and Systemic Symptoms (DRESS) syndrome	Vascular Occlusion	Disseminated Intravascular Coagulation (DIC)
65	A 60-Year-Old Man with Gingivitis and Poorly Controlled Diabetes Developing Low Back Pain 1 Week Following Recovery from COVID-19 Diagnosed with Spinal Abscess Due to Streptococcus oralis	10.12659/AJCR.937517	Pyogenic spinal infection	Tuberculosis spondylitis (Pott's disease)	Diabetic muscle infarction	Abscess formation due to secondary bacterial infection post COVID-19	Metastatic cancer	Multiple myeloma	Spinal stenosis	Lumbar disc herniation	Sciatica	Ankylosing spondylitis	Spinal Epidural Abscess (SEA)	Pyomyositis	Psoas Abscess	Musculoskeletal Pain Syndromes	Spondylodiscitis	Sciatica	Diabetic Neuropathy	Polymyalgia Rheumatica (PMR)	Inflammatory Back Pain, such as Ankylosing Spondylitis (AS)	Spinal Stenosis
66	Complicated Massive Left Ventricular Thrombus and Surgical Treatment	10.12659/AJCR.937341	Left Ventricular Thrombus	Non-compaction Cardiomyopathy	Dilated Cardiomyopathy	Endocarditis	Myocarditis	Atrial Myxoma	Cardiac Tumor (Primary or Secondary)	Ischemic Heart Disease	Heart Failure	Pulmonary Hypertension	Intracardiac Thrombus	Cardiac Tumors	Infective Endocarditis	Congestive Heart Failure (CHF)	Ischemic Cardiomyopathy	Atrial Myxoma	Ventricular Aneurysm	Dilated Cardiomyopathy	Valvular Heart Disease	Cor Pulmonale
67	Symptomatic Gastric Sarcoidosis in a Patient with Pulmonary and Neurosarcoidosis: A Case Report	10.12659/AJCR.936578	Sarcoidosis	Gastroenteritis	Gastric ulcers	Gastroesophageal reflux disease (GERD)	Gastric lymphoma	Tuberculosis	Steroid-induced gastritis	Methotrexate-induced gastritis	Crohn's disease	Peptic ulcer disease	Gastrointestinal Sarcoidosis	Steroid-induced Gastritis/Peptic Ulcer Disease	Medication Side Effects	Gastroparesis	Small Intestinal Bacterial Overgrowth (SIBO)	Cyclic Vomiting Syndrome	Gastroenteritis	Pancreatitis	Gastroesophageal Reflux Disease (GERD)	Malignancy
68	Laparoscopic Splenectomy of a Wandering Pelvic Splenomegaly in a Young Woman Treated in Childhood with Surgery for Diaphragmatic Hernia and Adhesiolysis for Intestinal Obstruction	10.12659/AJCR.936964	Wandering spleen	Torsion of a wandering spleen	Splenic infarction	Malrotation of the gut	Pancreatic ectopia	Pelvic congestion syndrome	Spleen volvulus	Splenomegaly	Mesenteric cyst	Splenic pseudocyst	Wandering spleen / Splenoptosis	Abdominal adhesions	Intestinal malrotation	Heterotaxy syndrome	Annular pancreas	Retroperitoneal fibrosis	Chronic pancreatitis	Mittelschmerz	Pelvic inflammatory disease	Mesenteric cyst
69	Cryptococcus neoformans Presenting as a Lung Mass in an Immunocompromised Patient	10.12659/AJCR.936968	Pneumonia	Transplant Rejection	Tuberculosis	Fungal Infection (e.g., Aspergillosis)	Chronic Kidney Disease	Cytomegalovirus (CMV) Infection	Nocardiosis	Polycystic Kidney Disease	Sinusitis	Meningitis	Post-transplant lymphoproliferative disorder (PTLD)	Opportunistic bacterial infection (Pneumonia)	Tuberculosis (TB)	Nocardiosis	Aspergillosis or other fungal infections	CMV (Cytomegalovirus) Infection	Acute kidney injury	Opportunistic viral infections (such as HSV, VZV, or Influenza)	Endocarditis	Autoimmune/Post-Transplant Rejection
70	A Case of Primary Insular Ovarian Carcinoid Tumor with Hyperandrogenism and Carcinoid Heart Disease	10.12659/AJCR.937403	Carcinoid Syndrome	Carcinoid Heart Disease	Ovarian Tumors (Androgen-secreting)	Polycystic Ovary Syndrome (PCOS)	Adrenal Tumors (Androgen-secreting)	Congestive Heart Failure	Inflammatory Bowel Disease (IBD)	Right-sided Heart Failure	Neuroendocrine Tumor	Uterine Leiomyomas (Fibroids)	Ovarian carcinoid tumor	Polycystic ovary syndrome (PCOS)	Adrenal tumor or hyperplasia	Carcinoid syndrome	Congestive heart failure (CHF)	Inflammatory bowel disease (IBD)	Celiac disease	Pheochromocytoma	Ovarian cancer	Right-sided heart disease
71	Sarcomatoid Carcinoma of the Ascending Colon: A Case Report and Literature Review	10.12659/AJCR.937548	Colorectal Cancer	Adenocarcinoma of the Colon	Malignant Mesothelioma	Gastrointestinal Stromal Tumor (GIST)	Carcinoid Tumor of the Appendix	Lymphoma	Desmoid Tumor	Metastatic Carcinoma	Leiomyosarcoma	Neuroendocrine Tumor (NET) of the Colon	Colorectal carcinoma	Metastatic malignancy to the colon	Peritoneal mesothelioma	Sarcomatoid carcinoma	Malignant mixed Mullerian tumor (carcinosarcoma)	Gastrointestinal stromal tumor (GIST)	Leiomyosarcoma	Colonic lymphoma	Malignant peripheral nerve sheath tumors (MPNST)	Undifferentiated/unclassified malignancies
72	An Unusual Presentation of Neurosarcoidosis	10.12659/AJCR.937125	Sarcoidosis	Hypertensive Retinopathy	Open-Angle Glaucoma	Fourth Cranial Nerve Palsy	Granulomatous Interstitial Nephritis	Vitamin D3 Overproduction	Acute Glomerulonephritis	Transient Optic Nerve Swelling	Hyperlipidemia	Retinal Ischemic Changes	Sarcoidosis	Hypertensive Retinopathy	Granulomatosis with Polyangiitis (Wegener's)	Systemic Lupus Erythematosus (SLE)	Vasculitis (specifically microscopic polyangiitis)	Goodpasture Syndrome	Chronic Kidney Disease	Primary Open-Angle Glaucoma	Diabetes Mellitus	Tubulointerstitial Nephritis and Uveitis (TINU) Syndrome
73	Severe Pancytopenia After COVID-19 Revealing a Case of Primary Bone Marrow Diffuse Large B Cell Lymphoma	10.12659/AJCR.937500	B-cell lymphoproliferative disorder	Chronic lymphocytic leukemia (CLL)	Non-Hodgkin lymphoma (NHL)	Hairy cell leukemia	Myelodysplastic syndromes (MDS)	B-cell prolymphocytic leukemia	Waldenström macroglobulinemia	Acute lymphoblastic leukemia (ALL)	SARS-COV-2 related bone marrow suppression	Idiopathic thrombocytopenic purpura (ITP)	Non-Hodgkin Lymphoma (NHL)	Chronic Lymphocytic Leukemia (CLL)	Gastric cancer	Colorectal cancer	Pancreatic cancer	Chronic infection	Inflammatory bowel disease (IBD)	Celiac disease	Malabsorption syndrome	Myelodysplastic Syndrome (MDS)
74	Early-Onset Pulmonary Events with Combined Brigatinib and Afatinib Treatment of L858/cisT790M/cisC797S NSCLC: A Case Report	10.12659/AJCR.937209	Drug-induced interstitial lung disease	Pneumonitis	Infectious pneumonia	Acute Respiratory Distress Syndrome (ARDS)	Non-specific interstitial pneumonia (NSIP)	Chronic eosinophilic pneumonia	Hypersensitivity pneumonitis	Acute eosinophilic pneumonia	Pulmonary edema	Lymphangitic carcinomatosis	Drug-induced pneumonitis	Progression of lung adenocarcinoma	Lymphangitic carcinomatosis	Radiation pneumonitis	Non-specific interstitial pneumonia (NSIP)	Pneumonia	Acute Respiratory Distress Syndrome (ARDS)	Pulmonary embolism	Cardiogenic Pulmonary Edema	Cryptogenic Organizing Pneumonia (COP)
75	Reverse Takotsubo Cardiomyopathy After Casirivimab-Imdevimab Therapy in a Patient with COVID-19: A Case Report	10.12659/AJCR.936886	Myocarditis	Takotsubo cardiomyopathy	Non-ST elevation myocardial infarction (NSTEMI)	Anaphylactic reaction	COVID-19-induced cardiomyopathy	Drug-induced cardiomyopathy (from Casirivimab-Imdevimab therapy)	Pulmonary embolism	Deep vein thrombosis	COVID-19 pneumonia	Peripartum cardiomyopathy	Myocarditis	Peripartum Cardiomyopathy	Anaphylactic Reaction	Drug-induced Cardiotoxicity	COVID-19 Associated Coagulopathy	Cytokine Storm Syndrome	Acute Stress (Takotsubo) Cardiomyopathy	Non-ST Elevation Myocardial Infarction (NSTEMI)	Heart Failure	Endocarditis
76	Splenic Hamartoma: A Case Report and Literature Review	10.12659/AJCR.937195	Splenic Hemangioma	Littoral Cell Angioma	Angiosarcoma	Splenic Hemangioendothelioma	Hemangiopericytoma	Splenic Lymphangioma	Kaposi Sarcoma	Splenic Hematoma	Splenic Abscess	Splenic Infarct	Littoral cell angioma (LCA)	Splenic hemangioma	Angiosarcoma of the spleen	Hemangioendothelioma of the spleen	Epithelioid hemangioendothelioma	Sclerosing Angiomatoid Nodular Transformation (SANT)	Peliosis Splenis	Hamartoma of the spleen	Angiomatous malformation of the spleen	Metastatic lesions to the spleen
77	A Pituitary Abscess Caused by Morganella morganii: A Case Report	10.12659/AJCR.936743	Pituitary Macroadenoma	Pituitary Apoplexy	Suprasellar Mass	Brain Abscess	Sellar and Parasellar Tumors	Meningioma	Craniopharyngioma	Rathke's Cleft Cyst	Hypopituitarism	Cavernous Sinus Thrombosis	Pituitary Macroadenoma	Pituitary Apoplexy	Pituitary Abscess	Meningitis	Sphenoid Sinusitis	Intracranial Hypertension	Subarachnoid Hemorrhage	Brain Tumor	Intracranial Abscess	Intracranial Infection
78	Stapedotomy in Congenital Stapes Ankylosis with Mobile Footplate: A Case Report	10.12659/AJCR.936466	Otosclerosis	Congenital cholesteatoma	Ossicular chain fixation	Congenital ossicular malformation	Tympanosclerosis	Chronic otitis media with effusion	Fibrous dysplasia	Temporal bone fracture	Osteogenesis imperfecta	Paget's disease of bone	Otosclerosis	Congenital middle ear anomaly	Cholesteatoma	Chronic Otitis Media	Fibrous dysplasia	Ossicular chain disruption	Eustachian tube dysfunction	Temporal bone fracture	Middle ear effusion or Glue ear	Otospongiosis
79	A Challenging Case of Streptococcus pneumoniae Meningitis in a 64-Year-Old Woman Who Presented with Symptoms of Cerebellar Hemorrhage	10.12659/AJCR.937139	Cerebellar Hemorrhage	Hyperglycemic Hyperosmolar Nonketotic Syndrome (HHNS)	Meningitis	Septicemia or Sepsis	Acute Sinusitis	Diabetic Ketoacidosis	Encephalitis	Stroke	Hypertensive Crisis	Pneumococcal Infection	Meningitis	Septicemia or Bacteremia	Endocarditis	Cerebellar Hemorrhage	Cerebral Vasculitis	Encephalitis	Hyperosmolar Hyperglycemic State (HHS)	Sepsis or Severe Sepsis	Sinusitis with complications	Diabetic Ketoacidosis (DKA)
80	A 32-Year-Old Man with Persistent Olfactory Dysfunction Following COVID-19 Whose Recovery Was Evaluated by Retronasal Olfactory Testing	10.12659/AJCR.936496	Post-viral olfactory dysfunction (PVOD)	Chronic rhinosinusitis	Traumatic brain injury	Neurodegenerative diseases	Sinonasal tumors	Exposure to toxic chemicals	Congenital anosmia	Kallmann syndrome	Sarcoidosis	Nasal polyps	Post-viral olfactory dysfunction	Chronic rhinosinusitis	Neurological disorders such as Parkinson's disease or Alzheimer's disease	Nasal polyps	Zinc deficiency	Vitamin B12 deficiency	Head trauma	Autoimmune disorders	Certain medications	Certain types of brain tumors
81	A 44-Year-Old Alcohol-Dependent Man Who Recovered from Central Pontine Myelinolysis with Supportive Physical Therapy	10.12659/AJCR.937389	Central Pontine Myelinolysis (Osmotic Demyelination Syndrome)	Wernicke's Encephalopathy	Korsakoff Syndrome	Alcoholic Hepatitis	Thiamine Deficiency	Hypovolemic Hyponatremia	Alcohol Withdrawal Syndrome	Alcoholic Cerebellar Degeneration	Hepatic Encephalopathy	Chronic Liver Disease	Central Pontine Myelinolysis (CPM)	Wernicke's Encephalopathy	Marchiafava-Bignami Disease	Alcohol Withdrawal Syndrome	Hypoxic-Ischemic Encephalopathy	Hepatic Encephalopathy	Korsakoff's Syndrome	Alcoholic Cerebellar Degeneration	Stroke	Substance-Induced Mood Disorder
82	A Case of Segmental Arterial Mediolysis of Multiple Visceral Arteries Following Anti-COVID-19 Vaccination: Late Complication or Rare Coincidence?	10.12659/AJCR.937505	Visceral Arterial Dissection	Post-vaccination Visceral Artery Dissection	Gastritis	Peptic Ulcer Disease	Mesenteric Ischemia	Vasculitis	Abdominal Aortic Aneurysm	Collagen Vascular Disease	Paroxysmal Atrial Tachycardia Exacerbation	SARS-CoV-2 Vaccine Reaction	Vasculitis	Arterial Dissection	Ischemic Colitis	Abdominal Aortic Aneurysm (AAA)	Mesenteric Ischemia	Autoimmune Disease	Post-vaccination Adverse Event	Arteriosclerosis / Atherosclerosis	Gastric Ulcer Recurrence	Collagen Vascular Disease
83	Subcutaneous Emphysema Following Open Tracheostomy During Tracheostomy Mask Ventilation	10.12659/AJCR.937102	Acute asthma exacerbation	Laryngospasm	Subcutaneous emphysema	Hypoxic respiratory failure	Chronic obstructive pulmonary disease (COPD)	Pneumonia	Tracheomalacia	Adductor spasmodic dysphonia	Pulmonary embolism	Chronic bronchitis	Severe Asthma Exacerbation	Chronic Obstructive Pulmonary Disease (COPD)	Pneumonia	Congestive Heart Failure (CHF)	Pulmonary Embolism	Laryngeal Paralysis or Laryngospasm	Respiratory Depression from Drug Overdose	Anxiety or Panic Attacks	Tracheostomy complications	Subcutaneous Emphysema secondary to Tracheostomy or Barotrauma
84	Severe Ureteral Endometriosis Complicated with Hydronephrosis: A Case Report	10.12659/AJCR.937172	Ureteral Endometriosis	Hydronephrosis	Ureteral Stricture	Uroepithelial Hyperplasia	Chronic Inflammation	Ureteral Obstruction	Renal Impairment	Renal Artery Stenosis	Bladder Dysfunction	Ureteral Stone Disease	Ureteral Endometriosis	Ureteral Stricture/Stenosis	Ureteral Tumor	Retroperitoneal Fibrosis	Ureteropelvic Junction Obstruction (UPJ)	Urinary Stones	Pelvic Inflammatory Disease (PID)	Adenomyosis of the Ureter	Ureteral Polyps	Tuberculosis of the Urinary Tract
85	Milk-Alkali Syndrome: How Electronic Medical Record Open Notes Helped to Rule Out Cancer	10.12659/AJCR.936969	Milk-alkali syndrome	Primary hyperparathyroidism	Malignancy-associated hypercalcemia	Sarcoidosis	Multiple myeloma	Chronic kidney disease	Vitamin D intoxication	Granulomatous diseases	Pheochromocytoma	Addison's disease	Milk-alkali Syndrome (Burnett's Syndrome)	Hyperparathyroidism	Malignancy-associated Hypercalcemia	Sarcoidosis	Vitamin D toxicity	Adrenal Insufficiency	Thiazide Diuretic Use	Granulomatous Disorders	Familial Hypocalciuric Hypercalcemia	Lithium Use
86	Pyoderma Gangrenosum Mimicking Necrotizing Fasciitis on Magnetic Resonance Imaging: A Case Report and Literature Review	10.12659/AJCR.931734	Neutropenic Enterocolitis (Typhlitis)	Necrotizing Fasciitis	Sweet's Syndrome (Acute Febrile Neutrophilic Dermatosis)	Calciphylaxis	Erysipelas	Pyoderma Gangrenosum	Cellulitis	Disseminated Intravascular Coagulation (DIC)	Leukemia Cutis	Septicemia	Necrotizing Fasciitis	Pyoderma Gangrenosum	Sweet's Syndrome (Acute Febrile Neutrophilic Dermatosis)	Leukemia Cutis	Drug Reaction with Eosinophilia and Systemic Symptoms (DRESS)	Erythema Nodosum	Vasculitis	Cellulitis	Chemotherapy-induced Skin Toxicity	Thrombotic Thrombocytopenic Purpura (TTP) or Disseminated Intravascular Coagulation (DIC)
87	Posterior Myocardial Infarction in a 45-Year-Old Javanese Woman with a 1-Month History of COVID-19-Related Guillain-Barré Syndrome: A Challenging Emergency Diagnosis	10.12659/AJCR.937105	Acute Coronary Syndrome (Unstable Angina/Non-ST Elevation Myocardial Infarction)	Guillain-Barré Syndrome (GBS)	Post-COVID-19 Syndrome/Long COVID	Hypertensive Heart Disease	Myocarditis	Left Ventricular Dysfunction	Peripheral Neuropathy	Anxiety Disorder	Cervical Radiculopathy	Posterior Myocardial Infarction	Acute Coronary Syndrome (ACS)	Unstable Angina	Post-Acute Sequelae of SARS-CoV-2 infection (PASC) or Long COVID	Guillain-Barré Syndrome (GBS) Relapse or Post GBS Syndrome	Hypertensive Crisis or Secondary Hypertension	Pericarditis	Coronary Vasospasm (Prinzmetal's Angina)	Myocarditis or Endocarditis	Aortic Dissection	Pulmonary Embolism
88	Thrombotic Thrombocytopenic Purpura Triggered by Acute Myeloid Leukemia: A Case Report	10.12659/AJCR.935911	Thrombotic Thrombocytopenic Purpura (TTP)	Acute Myeloid Leukemia (AML)	Hemolytic Uremic Syndrome (HUS)	Disseminated Intravascular Coagulation (DIC)	Atypical Hemolytic Uremic Syndrome (aHUS)	Sepsis	Chronic Kidney Disease (CKD) exacerbation	Acute Tubular Necrosis (ATN)	Glomerulonephritis	Paroxysmal Nocturnal Hemoglobinuria (PNH)	Acute Myeloid Leukemia (AML)	Thrombotic Thrombocytopenic Purpura (TTP)	Disseminated Intravascular Coagulation (DIC)	Sepsis	Hemolytic Uremic Syndrome (HUS)	Chronic Kidney Disease (CKD) Stage IV or V	Acute Renal Failure	Deep Vein Thrombosis (DVT)	Infections (Fungal, Viral, Bacterial)	Leukostasis
89	An Unusual Presentation of Adrenocortical Carcinoma (ACC): Panic Attacks and Psychosis	10.12659/AJCR.937298	Cushing Syndrome	Adrenal Adenoma	Pheochromocytoma	Primary Hyperaldosteronism	Secondary Hyperaldosteronism	Systemic Lupus Erythematosus	Hypercortisolism	Hypokalemia	Metabolic Alkalosis	Urinary Tract Infection	Cushing's Syndrome	Pheochromocytoma	Carcinoid Syndrome	Hyperthyroidism or Thyrotoxicosis	Paraneoplastic Syndrome	Anxiety or Panic Disorder	Menopausal Syndrome	Premenstrual Dysphoric Disorder (PMDD)	Hyperaldosteronism	Neuroendocrine Tumor
90	Metachronous Testicular Metastases from Merkel Cell Carcinoma (MCC): A Case Report and Literature Review	10.12659/AJCR.936552	Metastatic Merkel Cell Carcinoma	Testicular Cancer	Neuroendocrine Tumor	Sertoli Cell Tumor	Leydig Cell Tumor	Seminoma	Non-seminomatous Germ Cell Tumor	Testicular Lymphoma	Testicular Teratoma	Testicular Yolk Sac Tumor	Metastatic Merkel Cell Carcinoma (MCC)	Primary Testicular Neuroendocrine Carcinoma	Primary Testicular Carcinoma	Paraneoplastic Syndrome
91	Intravascular Papillary Endothelial Hyperplasia (Masson's Tumor) of the Supraclavicular Region: Management of a Rare Case	10.12659/AJCR.936402	Lymphangioma	Cystic hygroma	Papillary endothelial hyperplasia	Hemangioma	Angiosarcoma	Lymphangioleiomyomatosis	Kaposi's sarcoma	Lymphangiomatosis	Angiolipoma	Lymphangiectasis	Papillary Endothelial Hyperplasia (Masson's Tumor)	Solitary Fibrous Tumor (SFT)	Hemangioma	Angiosarcoma	Kaposi Sarcoma	Lymphangioma	Dermatofibrosarcoma Protuberans (DFSP)	Synovial Sarcoma	Epithelioid Hemangioendothelioma	Schwannoma
92	Chronic Portal Vein Thrombosis with Percutaneous Main Portal Vein Reconstruction and Coil Embolization of a Massive Coronary Vein: A Case Report	10.12659/AJCR.935893	Cirrhosis	Portal Hypertension	Refractory Ascites	Gastroesophageal Varices	TIPS Placement Complication	Splenomegaly	Portal Vein Thrombosis	Splenic Vein Thrombosis	Superior Mesenteric Vein Thrombosis	Hepatic Encephalopathy	Portal Vein Thrombosis (PVT)	Chronic Pancreatitis	Schistosomiasis	Biliary Cirrhosis	Malignancy	Vascular Infection	Congenital or Genetic Disorders	Hypercoagulable States	Systemic Vasculitis	Chronic Mesenteric Ischemia
93	An 80-Year-Old Man with Ischemic Heart Disease Who Developed Thrombotic Thrombocytopenic Purpura Following Treatment with Ticagrelor	10.12659/AJCR.936977	Thrombotic thrombocytopenic purpura (TTP)	Hemolytic uremic syndrome (HUS)	Disseminated intravascular coagulation (DIC)	Paroxysmal nocturnal hemoglobinuria (PNH)	Malignant hypertension	Vasculitis	Sepsis-induced coagulopathy	HELLP syndrome	Drug-induced thrombocytopenia	Immune thrombocytopenic purpura (ITP)	Thrombotic Thrombocytopenic Purpura (TTP)	Hemolytic Uremic Syndrome (HUS)	Disseminated Intravascular Coagulation (DIC)	Cardiogenic Shock	Congestive Heart Failure (CHF) Exacerbation	Upper Gastrointestinal Bleed	Hypovolemic Shock	Acute Kidney Injury (AKI)	Ischemic Stroke or Transient Ischemic Attack (TIA)	Sepsis or Systemic Inflammatory Response Syndrome (SIRS)
94	A 24-Year-Old Woman Presenting in the Third Trimester of Pregnancy with Nausea, Vomiting, and Abdominal Pain and Diagnosed with Acute Fatty Liver of Pregnancy	10.12659/AJCR.937085	Acute fatty liver of pregnancy (AFLP)	HELLP syndrome (Hemolysis, Elevated Liver enzymes, Low Platelet count)	Severe preeclampsia	Cholestasis of pregnancy	Hyperemesis gravidarum	Intrahepatic cholestasis of pregnancy (ICP)	Viral hepatitis	Gallbladder disease (cholecystitis or gallstones)	Gastroenteritis	Acute pancreatitis	Acute Fatty Liver of Pregnancy (AFLP)	HELLP Syndrome	Severe Preeclampsia	Intrahepatic Cholestasis of Pregnancy (ICP)	Gestational Hepatitis	Acute Cholecystitis	Hypovolemia due to Hyperemesis Gravidarum	Acute Pyelonephritis	Gastritis/Gastroenteritis	Pancreatitis
95	Thrombotic Microangiopathy Secondary to Disseminated Varicella Zoster Virus Infection in an Adult Patient	10.12659/AJCR.936294	Varicella-zoster virus (VZV) infection	Hemolytic uremic syndrome (HUS)	Disseminated intravascular coagulation (DIC)	Thrombotic thrombocytopenic purpura (TTP)	Acute liver failure	Acute kidney injury (AKI)	Meningitis	Sepsis	Dengue fever	Malaria	Varicella Zoster Virus (VZV) Infection (Chickenpox or Shingles)	Disseminated VZV with organ involvement	Thrombotic Thrombocytopenic Purpura (TTP)	Hemolytic Uremic Syndrome (HUS)	Systemic Lupus Erythematosus (SLE)	Atypical Hemolytic Uremic Syndrome (aHUS)	Infectious Mononucleosis	Dengue Hemorrhagic Fever	Drug Reaction with Eosinophilia and Systemic Symptoms (DRESS) syndrome	Other viral exanthems (like measles, rubella)
96	Recurrent Dentinogenic Ghost Cell Tumor: A Case Report	10.12659/AJCR.936787	Calcifying Odontogenic Cyst (COC)	Unicystic Ameloblastoma	Solid/multicystic Ameloblastoma	Odontogenic Keratocyst (OKC)	Dentigerous Cyst	Central Giant Cell Granuloma	Radicular Cyst	Adenomatoid Odontogenic Tumor	Odontogenic Myxoma	Central Hemangioma	Unicystic Ameloblastoma	Calcifying Cystic Odontogenic Tumor (CCOT) or Ghost Cell Odontogenic Tumor (GCOT)	Odontogenic Keratocyst (OKC)	Dentigerous Cyst	Radicular Cyst (Periapical Cyst)	Ameloblastic Fibroma	Adenomatoid Odontogenic Tumor (AOT)	Central Giant Cell Lesion	Odontoma	Squamous Cell Carcinoma
97	Early Presentation of Pityriasis Rubra Pilaris Mimicking Tinea Corporis: Diagnostic Challenges of a Rare Skin Condition	10.12659/AJCR.936906	Psoriasis	Pityriasis rosea	Granuloma annulare	Eczema (Atopic Dermatitis)	Lupus erythematosus	Erythema multiforme	Erythema annulare centrifugum	Lichen planus	Pityriasis rubra pilaris	Sarcoidosis	Erythema Annulare Centrifugum (EAC)	Pityriasis Rubra Pilaris (PRP)	Psoriasis	Cutaneous Lupus Erythematosus	Granuloma Annulare	Erythema Multiforme	Lichen Planus	Dermatomyositis	Atopic Dermatitis (Eczema)	Drug Reaction or Drug-Induced Lupus
98	Unusual Case of Painful Glossitis and Xerostomia Following Vaccination with Pfizer-BioNTech SARS-CoV-2 (BNT162b2)	10.12659/AJCR.937212	Sjogren syndrome	Systemic lupus erythematosus (SLE)	Lichen planus	Burning mouth syndrome	Pemphigus vulgaris	Oral candidiasis	Behcet's disease	Geographic tongue	Erythema multiforme	Reactive arthritis	Sjögren's Syndrome	Lupus Erythematosus (Systemic or Subacute Cutaneous)	Undifferentiated Connective Tissue Disease (UCTD)	Mixed Connective Tissue Disease (MCTD)	Pfizer-BioNTech COVID-19 Vaccine-Induced Immune Response	Rheumatoid Arthritis (RA)	Polymyalgia Rheumatica (PMR)	Autoimmune Hepatitis	Graft Versus Host Disease (GVHD)	Lichen Planus
99	Post-COVID-19 Secondary Sclerosing Cholangitis: A Rare but Severe Condition with no Treatment Besides Liver Transplantation	10.12659/AJCR.936250	Cholestasis	Cytomegalovirus (CMV) infection	Dieulafoy gastric lesion	Acute kidney injury (AKI)	Septic shock	Hemodynamic instability	Pulmonary insufficiency	Esophageal ulcers	Hepatomegaly	Autoimmune hepatic diseases	COVID-19 related complications	Acute Kidney Injury (AKI)	Liver Disease (Cholangiopathy/Cholestasis)	Cytomegalovirus (CMV) infection	Biliary Tract Disease/Cholangitis	Dieulafoy's Lesion and Gastric Ulcers	Coronary Artery Disease (CAD)	Hyperammonemia/ Hepatic Encephalopathy	Sepsis and Septic Shock	Alcoholic liver disease
100	Right Heart Failure in a Patient with Critical Pulmonary Stenosis, Absent Right Pulmonary Artery, and Lung Cancer	10.12659/AJCR.937305	Chronic Thromboembolic Pulmonary Hypertension (CTEPH)	Pulmonary Arterial Hypertension (PAH)	Right Ventricular Heart Failure	Congenital Absence of Pulmonary Artery	Chronic Obstructive Pulmonary Disease (COPD)	Non-Small Cell Lung Cancer (NSCLC)	Cor Pulmonale	Tricuspid Regurgitation	Pulmonary Stenosis	Constrictive Pericarditis	Right-sided heart failure	Chronic thromboembolic pulmonary hypertension (CTEPH)	Pulmonary artery hypoplasia	Lung Cancer	Chronic Obstructive Pulmonary Disease (COPD)	Pulmonary Arterial Hypertension (PAH)	Congestive Heart Failure (CHF)	Liver disease	Cor Pulmonale	Pulmonary Embolism (PE)
101	Osteolytic Lesion of the Maxilla in an Undiagnosed Multiple Myeloma Patient Identified Incidentally by Cone Beam Computed Tomography	10.12659/AJCR.936585	Plasma cell neoplasm/multiple myeloma	Osteomyelitis	Fibrous dysplasia	Lymphoma	Sinusitis (maxillary and frontal due to opacification of sinuses)	Diabetes mellitus complications (due to medical history)	Hypertension complications (due to medical history)	Osteoporosis complications (due to medical history)	Idiopathic thrombocytopenic purpura (due to medical history)	Anemia (suggested by hematologic investigations)	Multiple Myeloma	Solitary Plasmacytoma of the Bone	Extramedullary Plasmacytoma	Osteomyelitis	Chronic Sinusitis	Fibrous Dysplasia	Lymphoma	Metastatic Cancer	Primary Bone Cancer	Granulomatous Diseases
102	Histiocytic Disorder Mimicking a Brain Tumor: A Report of 2 Rare Cases	10.12659/AJCR.935885	Glioblastoma	Langerhans Cell Histiocytosis (LCH)	Dementia	Neurosarcoidosis	Alzheimer's Disease	Central Nervous System Lymphoma	Metastatic Brain Tumor	Germinoma	Multiple Sclerosis	Infectious Abscess	Langerhans cell histiocytosis (primary suspicion)	Erdheim-Chester Disease (a form of non-Langerhans cell histiocytosis)	Rosai-Dorfman Disease (sinus histiocytosis with massive lymphadenopathy)	Other non-Langerhans cell histiocytoses	Granulomatous inflammations such as sarcoidosis	Hypothalamic glioma	Germinoma	Craniopharyngioma	Lymphoma	Metastasis from a systemic malignancy.
103	Solitary Soft-Tissue Metastasis of a Pancreatic Adenocarcinoma 2 Years After Curative Resection: Report of a Rare Case and a Literature Review	10.12659/AJCR.934951	Pancreatic ductal adenocarcinoma	Metastatic pancreatic cancer	Soft tissue sarcoma	Myxofibrosarcoma	Liposarcoma	Malignant fibrous histiocytoma (undifferentiated pleomorphic sarcoma)	Leiomyosarcoma	Synovial sarcoma	Malignant peripheral nerve sheath tumor	Hemangiopericytoma	Metastatic pancreatic adenocarcinoma	New primary malignancy	Soft tissue sarcoma	Lipoma	Hematoma or seroma	Fibroma or myofibroma	Abscess	Lymphoma	Neurofibroma	Inflammatory pseudotumor
104	Degenerated Serous Cystic Tumor of the Pancreas: Case Report and Literature Review of an Aggressive Presentation of a Benign Tumor	10.12659/AJCR.936165	Serous cystic adenoma of the pancreas	Intraductal papillary mucinous neoplasm (IPMN)	Adenocarcinoma of the rectum	Tubulovillous adenoma with dysplasia	Splenic vein thrombosis	Segmental portal hypertension	Hiatal hernia (as per medical history)	Hypercholesterolemia (as per medical history)	Lymphatic metastasis (suggested by lymph node findings)	Spleen invasion (by the pancreatic mass)	Serous Cystadenoma of the Pancreas	Intraductal Papillary Mucinous Neoplasm (IPMN)	Adenocarcinoma of the Rectum	Tubulovillous Adenoma of the Rectum	Hypercholesterolemia	Hiatal Hernia	Lymph Node Metastasis	Portal Vein Hypertension	Splenic Vein Thrombosis	Spleen Invasion by the Pancreatic Mass
105	Unusual Case of Mirizzi Syndrome Presenting as Painless Jaundice	10.12659/AJCR.936836	Choledocholithiasis	Cholangitis	Cholecystitis	Biliary pancreatitis	Primary sclerosing cholangitis	Cholangiocarcinoma	Hepatocellular carcinoma	Gallbladder carcinoma	Hepatic metastases	Drug-induced liver injury	Choledocholithiasis with Obstructive Jaundice	Cholecystitis	Cholangitis	Gallstone Pancreatitis	Liver Cirrhosis	Cholangiocarcinoma (Bile Duct Cancer)	Gallbladder Cancer	Hepatocellular Carcinoma (Liver Cancer)	Pancreatic Cancer	Primary Sclerosing Cholangitis (PSC)
106	A 75-Year-Old Female Smoker with Advanced Small-Cell Lung Cancer and Eastern Cooperative Oncology Group Performance Status 2 who Responded to Combination Immunochemotherapy with Atezolizumab, Etoposide, and Carboplatin	10.12659/AJCR.936536	Lung cancer	Chronic obstructive pulmonary disease (COPD)	Ischemic heart disease	Arterial hypertension	Secondary polycythemia	Pulmonary embolism	Pneumonia	Heart failure	Pulmonary hypertension	Liver metastases	Lung Cancer (most likely Non-Small Cell Lung Cancer)	Chronic Obstructive Pulmonary Disease (COPD)	Pneumonia or Lung Infection	Congestive Heart Failure	Ischemic Heart Disease (IHD)	Liver metastases from a primary cancer (likely Lung Cancer)	Pulmonary Embolism	Reactivation of COVID-19	Bronchiectasis	Interstitial Lung Disease (ILD)
107	Erasmus Syndrome: A Case Report and Literature Review	10.12659/AJCR.937061	Silicosis	Scleroderma/Systemic sclerosis	Tuberculosis (considered, but ruled out by negative sputum tests)	Sclerodactyly	Raynaud's phenomenon	Interstitial Lung Disease (ILD)	Dermatomyositis (considering skin manifestations and muscle involvement, although CK levels are normal)	Pulmonary Hypertension (to be considered despite normal pressure at this stage due to the presence of silicosis and systemic sclerosis)	Lupus Erythematosus (considering positive ANA and skin manifestations, though not directly indicated)	Rheumatoid Arthritis (due to arthralgia, though clinical evidence in imaging or serology is not presented)	Silicosis	Systemic Sclerosis (Scleroderma)	Pulmonary Tuberculosis	Sarcoidosis	Rheumatoid Arthritis	Mixed Connective Tissue Disease (MCTD)	Lupus Erythematosus	Raynaud's Phenomenon	Interstitial Lung Disease (ILD)	Scleroderma-related Pulmonary Hypertension
108	A Clinical Case of COVID-19 Vaccine-Associated Guillain-Barré Syndrome	10.12659/AJCR.936896	Guillain-Barré Syndrome	Chronic Inflammatory Demyelinating Polyneuropathy (CIDP)	Multiple Sclerosis	Transverse Myelitis	Acute Inflammatory Demyelinating Polyneuropathy (AIDP)	Lumbar Puncture Headache	Meningitis	Neurosarcoidosis	Myasthenia Gravis	Lyme Disease	Guillain-Barré Syndrome (GBS)	Chronic Inflammatory Demyelinating Polyneuropathy (CIDP)	Transverse Myelitis	Miller Fisher Syndrome (MFS)	Acute Motor Axonal Neuropathy (AMAN)	Acute Motor-Sensory Axonal Neuropathy (AMSAN):	Polio or Post-Polio Syndrome	Lyme Disease	Porphyria	Neuropathy due to Vitamin B12 Deficiency
109	Septic Shock Induced by Acute Pyelonephritis Resulting from Kidney Stones Treated by Double-J Ureteral Stents in a Pregnant Woman: A Case Report and Literature Review	10.12659/AJCR.936967	Pyelonephritis	Septic shock	Anemia	Acute renal failure	Urolithiasis (kidney stones)	Hydronephrosis	Perinephric abscess	Peritonitis	Coagulopathy	Urinary tract infection (UTI)	Pyelonephritis	Renal/Perirenal Abscess	Urosepsis	Pregnancy-related Hypertension Disorders (Preeclampsia or HELLP syndrome)	Nephrolithiasis (Kidney Stones)	Peritonitis	Acute Hepatic Failure	Chorioamnionitis	Pneumonia	Endocarditis
110	A Challenging Case of Jejunal Dieulafoy's Lesion: A Rare Cause of Refractory Lower-Gastrointestinal Bleeding	10.12659/AJCR.936313	Gastrointestinal Stromal Tumor (GIST)	Peptic Ulcer Disease	Angiodysplasia	Meckel's Diverticulum	Adenocarcinoma of the Jejunum	Dieulafoy's Lesion	Hemangioma of the Small Intestine	Mallory-Weiss Tear	Conn's Syndrome (Primary Hyperaldosteronism)	Hypertensive Gastropathy	Gastrointestinal Bleeding from Peptic Ulcer Disease	Gastrointestinal Stromal Tumor (GIST)	Angiodysplasia	Dieulafoy's Lesion	Aortoenteric Fistula	Gastric or Duodenal Arteriovenous Malformation (AVM)	Gastric Cancer or Gastric Lymphoma	Bleeding from a Meckel's Diverticulum	Malignant Hypertension	Conn's Syndrome (Primary Hyperaldosteronism)
111	A 73-Year-Old Man with an Incidental Diagnosis of Deltoid Intramuscular Myxoma Following a History of Trauma	10.12659/AJCR.936654	Paroxysmal Kinesigenic Dyskinesia	Cervical Neural Foraminal Stenosis	Lumbar Neural Foraminal Stenosis	Rotator Cuff Tear	Chronic Shoulder Pain	Severe Glenohumeral Degenerative Joint Disease	Deltoid Hematoma	Tendinopathy of the Rotator Cuff	Subacromial Impingement Syndrome	Myxoid Lesion of the Deltoid Muscle	Rotator Cuff Tear	Degenerative Joint Disease (Osteoarthritis)	Subacromial Impingement Syndrome	Cervical Radiculopathy	Lumbar Radiculopathy	Soft Tissue Tumor (e.g. Sarcoma or Lipoma)	Bursitis	Rotator Cuff Tendinosis	Frozen Shoulder (Adhesive Capsulitis)	Complex Regional Pain Syndrome (CRPS)
112	Case Report of Bifid Ureter with a Blind Ending: Surgical Laparoscopic Management	10.12659/AJCR.936311	Ureteral duplication	Blind ending ureteral branch	Ureterocele	Ectopic ureter	Vesicoureteral reflux (though ruled out by voiding cystogram)	Ureteral stricture	Recurrent urinary tract infections	Hematuria of unknown origin	Urolithiasis (presence of stones)	Renal dysplasia associated with duplex system	Ureteral Duplication with Blind Ending Ureter	Recurrent Urinary Tract Infections (UTIs)	Urolithiasis	Bladder Cancer	Kidney Cancer	Interstitial Cystitis	Pyelonephritis	Endometriosis affecting the Urinary Tract	Ureteral Stricture	Diverticulum of the Urinary Bladder or Ureter
113	Adenovirus-Related Fulminant Liver Failure After Kidney Transplantation	10.12659/AJCR.936564	Acute cellular rejection	Recurrence of Focal Segmental Glomerulosclerosis (FSGS)	Acute adenoviral hepatitis	Acute kidney failure	Acute liver failure	Severe leukopenia	Hemodynamic instability	Severe hyperkalemia	Hepatic steatosis	Immunocompromised state post-transplant	Adenoviral infection	Post-transplant lymphoproliferative disorder (PTLD)	Graft versus host disease (GVHD)	Acute cellular rejection (ACR)	Recurrence of FSGS	Drug-induced liver injury	Sepsis	Hepatic artery thrombosis (HAT)	Tacrolimus toxicity	Hepatic steatosis leading to non-alcoholic steatohepatitis (NASH)
114	A 24-Year-Old Man Presenting with Lung Metastases from a Primary Retroperitoneal Extragonadal Choriocarcinoma	10.12659/AJCR.936288	Choriocarcinoma	Extragonadal Germ Cell Tumor	Non-Small Cell Lung Cancer (NSCLC) with possible extragonadal differentiation	Small Cell Lung Cancer (SCLC) with ectopic HCG production	Metastatic Melanoma	Sarcoma with pulmonary metastases	Lymphoma	Metastatic Renal Cell Carcinoma	Metastatic Testicular Cancer	Metastatic Thyroid Carcinoma	Choriocarcinoma (Non-Gestational)	Germ Cell Tumors (Extragonadal)	Lung Cancer with Metastasis	Primary Lung Carcinoma with Metastasis	Ewing's Sarcoma / Primitive Neuroectodermal Tumor (PNET)	Rhabdomyosarcoma	Lymphoma	Leiomyosarcoma	Liposarcoma	Synovial Sarcoma
115	Odontogenic Keratocyst: The Dos and Don'ts in a Clinical Case Scenario	10.12659/AJCR.936641	Dentigerous cyst	Odontogenic keratocyst	Ameloblastoma	Odontogenic myxoma	Central giant cell granuloma	Squamous cell carcinoma	Odontogenic fibroma	Radicular cyst	Ossifying fibroma	Ameloblastic fibroma	Dentigerous Cyst	Ameloblastoma	Odontogenic Keratocyst (Keratocystic Odontogenic Tumor)	Central Giant Cell Granuloma	Radicular Cyst (Periapical cyst)	Odontoma	Ossifying Fibroma	Fibrous Dysplasia	Central Hemangioma	Squamous Cell Carcinoma
116	A Case of Lymphomatoid Granulomatosis in a Lymph Node with Unique Clinical and Histopathologic Features	10.12659/AJCR.936862	Lymphoma relapse or transformation	Pneumonia (likely MRSA given blood culture results)	Sepsis with possible septic shock	HIV-associated opportunistic infections	Diabetic ketoacidosis (considering the high glucose levels and altered mental status)	Acute kidney injury (considering the elevated creatinine)	Electrolyte imbalance (specifically, hyponatremia and hyperkalemia)	Endocarditis (despite TEE being negative, MRSA bacteremia and new murmur suggest this)	Chronic Hepatitis C sequelae	Immune reconstitution inflammatory syndrome (IRIS)	Recurrent or secondary lymphoma	Post-transplant lymphoproliferative disorder (PTLD)	Methicillin-resistant Staphylococcus aureus (MRSA) bacteremia or sepsis	Pneumonia	HIV-associated lymphadenopathy	Infectious mononucleosis or other EBV-associated diseases	Reactivation of Hepatitis C infection	Opportunistic infections associated with HIV/AIDS	Acute kidney injury secondary to sepsis, dehydration, or drug-induced nephrotoxicity	Diabetes complications
117	Hepatic Portal Venous Gas: A Potentially Lethal Sign Demanding Urgent Management	10.12659/AJCR.937197	Acute Diverticulitis	Peritonitis	Sepsis	Septic Shock	Intestinal Perforation	Small Bowel Obstruction	Intra-Abdominal Abscess	Ischemic Bowel Disease	Pneumatosis Intestinalis	Hospital-Acquired Pneumonia (considering the patient's condition and typical postoperative complications)	Diverticulitis with Perforation	Peritonitis	Sepsis or Septicemia	Pneumatosis intestinalis	Portomesenteric venous gas	Rectal stump dehiscence	Bowel obstruction	Bowel ischemia	Postoperative ileus	Clostridium difficile colitis
118	Intracranially Extended Sinonasal Undifferentiated Carcinoma: A Case Report and Literature Review	10.12659/AJCR.935876	Recurrent sinonasal undifferentiated carcinoma (SNUC)	Osteomyelitis	Meningitis	Cerebral edema	Intracranial metastasis	Radiation necrosis	Acute coronary syndrome	Postoperative CSF leak	Vasogenic edema	Surgical site infection	Local Recurrence of Sinonasal Undifferentiated Carcinoma (SNUC)	Metastatic Carcinoma	Intracranial Abscess	Meningioma	Glioma	Esthesioneuroblastoma (ENB)	Lymphoma	Squamous Cell Carcinoma	Adenocarcinoma	Pituitary Adenoma
119	Diagnosis and Management of Postpartum Retroperitoneal Hematoma: A Report of 3 Cases	10.12659/AJCR.935787	Vaginal Hematoma	Puerperal Hemorrhage	Obstetric Trauma	Pelvic Hematoma	Hemorrhagic Shock	Secondary Postpartum Hemorrhage	Anemia due to Acute Blood Loss	Soft Tissue Injury	Coagulopathy	Traumatic Laceration of Vaginal Tissue	Vaginal Hematoma / Obstetric Hematoma	Rectovaginal Fistula	Obstetric Anal Sphincter Injury (OASI)	Pelvic Organ Prolapse	Post-Partum Hemorrhage	Soft Tissue Sarcoma	Ischiorectal Abscess	Bartholin's Cyst or Abscess	Pelvic Hematoma	Pelvic Inflammatory Disease (PID)
120	Diagnosis and Treatment Course of Insulinoma Presenting as Hypoglycemia Unawareness Using a Factory-Calibrated Continuous Glucose Monitoring System	10.12659/AJCR.936723	Insulinoma	Nesidioblastosis	Non-insulinoma pancreatogenous hypoglycemia syndrome (NIPHS)	Factitious hypoglycemia	Insulin autoimmune hypoglycemia	Adrenal insufficiency	Hepatocellular carcinoma	Pancreatic polypeptide-secreting tumors (PPomas)	Pancreatic neuroendocrine tumor	Islet cell hyperplasia	Insulinoma	Non-Insulinoma Pancreatogenous Hypoglycemia Syndrome (NIPHS)	Reactive Hypoglycemia	Exogenous Insulin Administration	MEN-1 Syndrome	Islet Cell Hypertrophy or Hyperplasia	Adrenal Insufficiency	Alcohol-induced Hypoglycemia	Functional Disorder	Rare Genetic Disorders
121	Atypical Splenic Abscesses Due to Clostridioides difficile	10.12659/AJCR.936528	Renal cell carcinoma	Splenic infarct	Diverticulitis	Colon cancer	Pneumonia	Prostate cancer	Urinary tract infection	Gastroenteritis	Splenomegaly	Lymphoma	Splenetic abscess	Malignancy	Infectious endocarditis	Plasmacytoma/Multiple Myeloma	Autoimmune conditions	Gastric ulcers and gastritis	Sarcoidosis	Splenetic infarct	Gastrointestinal malignancy	Infectious mononucleosis/CMV/EBV infection
122	Systemic Brucellosis with Arrhythmogenic Cardiac Inflammatory Pseudotumor	10.12659/AJCR.935259	Cardiac tumor	Primary cardiac sarcoma	Metastatic cancer	Lymphoma	Paraganglioma	Neurofibromatosis	Systemic sarcoidosis	Carney complex	Pheochromocytoma	Leiomyosarcoma	Brucellosis	Toxoplasmosis	Aspergillosis	Pneumocystis carinii infection	Sarcoidosis	Lyme disease	Tuberculosis	Carcinoid syndrome	Lymphoma	Metastatic cancer
123	Endodontic Management of a Fused Mandibular Third Molar with Supernumerary Tooth Using Cone-Beam Computed Tomography: A Case Report	10.12659/AJCR.937224	Pulpitis	Periapical Abscess	Dental Caries	Cracked Tooth Syndrome	Periodontal Abscess	Pulpal Necrosis	Dentinal Hypersensitivity	Referred Pain from another tooth	Temporomandibular Joint (TMJ) Disorders	Trismus	Pulpitis	Apical Periodontitis	Dental Abscess	Pericoronitis	Cracked Tooth Syndrome	Dentin Hypersensitivity	Referred Pain	Traumatic Occlusion:	Postoperative sensitivity:	Neuropathic Pain
124	Aortic Intramural Hematoma in a Female Patient During Sexual Intercourse	10.12659/AJCR.936167	Aortic dissection	Hypertension	Coronary artery disease	Pulmonary embolism	Pericarditis	Esophageal rupture (Boerhaave syndrome)	Myocardial infarction	Aortic aneurysm	Pleuritis	Costochondritis	Aortic dissection	Acute myocardial infarction (heart attack)	Pulmonary embolism	Aortic aneurysm rupture	Pericarditis	Pneumothorax	Angina pectoris:	Esophageal rupture (Boerhaave syndrome)	Gastroesophageal Reflux Disease (GERD)	Musculoskeletal chest pain
125	Fatal Sequelae of Reperfusion Injury in Postoperative Gastric Bypass	10.12659/AJCR.936270	Deep Vein Thrombosis (DVT)	Pulmonary Embolism (PE)	Acute Respiratory Distress Syndrome (ARDS)	Acute Renal Failure (ARF)	Compartment Syndrome	Metabolic Acidosis	Septic Shock	Acute Limb Ischemia	Postoperative Adhesion Complications	Venous Thromboembolism (VTE)	Deep Vein Thrombosis (DVT)	Pulmonary Embolism (PE)	Compartment Syndrome	Venous Insufficiency	Congestive Heart Failure (CHF)	Sepsis or Septic Shock	Acute Kidney Injury (AKI)	Metabolic Acidosis	Acute Respiratory Distress Syndrome (ARDS)	Iatrogenic Injury or Postoperative Complication
126	Hypoprothrombinemia During Cefmetazole Treatment: A Case Report	10.12659/AJCR.936712	Diverticulitis	Hypoprothrombinemia	Vitamin K deficiency	Gastrointestinal bleeding	Anemia	Renal impairment	Coagulopathy	Dehydration	Sepsis	Asthma exacerbation	Diverticulitis	Adverse Drug Reaction to Cefmetazole (CMZ)	Sepsis	Bleeding Gastrointestinal Ulcer	Clostridium difficile infection (CDI)	Ischemic colitis	Acute Kidney Injury (AKI)	Acute Pancreatitis	Drug-induced liver injury	Urinary Tract Infection (UTI)
127	Mass-Forming Gastric Heterotopia of the Rectum: A Series of 3 Cases from a Single Tertiary Health Center	10.12659/AJCR.936631	Familial Adenomatous Polyposis (FAP)	Lynch Syndrome (Hereditary Nonpolyposis Colorectal Cancer, HNPCC)	Juvenile Polyposis Syndrome	Peutz-Jeghers Syndrome	Cronkhite-Canada Syndrome	Cowden Syndrome (PTEN Hamartoma Tumor Syndrome)	Serrated Polyposis Syndrome	Gardner Syndrome	Hyperplastic Polyposis Syndrome	Mixed Hyperplastic Adenomatous Polyposis	Colorectal cancer	Gastrointestinal stromal tumors (GIST)	Inflammatory bowel disease (IBD)	Polyposis syndromes	Peutz-Jeghers syndrome	Gastric heterotopia of the rectum	Juvenile polyposis syndrome	Hyperplastic polyposis syndrome	Lynch Syndrome (Hereditary nonpolyposis colorectal cancer or HNPCC)	Cronkhite-Canada syndrome
128	Pneumocystis jirovecii Pneumonia with a Normal Early Chest Radiography and Complicated with Drug-Induced Immune Hemolytic Anemia: A Case Report	10.12659/AJCR.936278	Pneumocystis pneumonia (PCP)	Tuberculosis (TB)	HIV/AIDS	Lymphoma	Community-Acquired Pneumonia (CAP)	Kaposi's Sarcoma	Bacterial pneumonia	Fungal pneumonia	Opportunistic infections (due to immunosuppression)	Weight loss of unknown etiology (possibly due to HIV/AIDS)	HIV/AIDS	Pneumocystis Pneumonia (PCP)	Tuberculosis (TB)	Lymphoma	Kaposi Sarcoma	Non-tuberculous Mycobacteria (NTM) Infections	Cryptococcal infection	Bacterial pneumonia	Toxoplasmosis	Cytomegalovirus (CMV) infection
129	A Case of Acute Non-ST Elevation Myocardial Infarction Later Revealed by Contrast-Enhanced Computed Tomography	10.12659/AJCR.936891	Acute Coronary Syndrome (ACS)	Aortic Dissection	Pulmonary Embolism	Acute Pancreatitis	Subendocardial Myocardial Infarction	Hypertensive Emergency	Cardiac Tamponade	Myocarditis	Pericarditis	Uterine Sarcoma Metastasis	Acute Coronary Syndrome (ACS) / Myocardial Infarction (MI)	Aortic Dissection	Pulmonary Embolism (PE)	Acute Pancreatitis	Gastroesophageal Reflux Disease (GERD) or Peptic Ulcer Disease (PUD)	Cholecystitis	Musculoskeletal Pain	Pneumonia	Pleurisy	Angina Pectoris
130	Isolated Anemia in a 69-Year-Old Man with HIV-1: Features of Pure Red Cell Aplasia Mediated by Chronic Parvovirus-B19 Infection	10.12659/AJCR.936445	Anemia of Chronic Disease (ACD)	Parvovirus B19 infection	HIV-associated anemia	Bone marrow suppression or aplastic anemia	Chronic kidney disease (CKD)	Vitamin B12 or folate deficiency anemia (although vitamin levels were normal, chronic conditions might still be considered)	Chronic liver disease (indicated by mild cholestatic abnormalities)	Myelodysplastic syndrome (MDS)	Hemophagocytic lymphohistiocytosis (HLH)	Lymphoma	HIV-related anemia	Parvovirus B19 infection	Malignancies	Chronic kidney disease	Liver disease	Nutritional deficiencies	Autoimmune hemolytic anemia	Thyroid disorders	Infectious diseases	Myelodysplastic syndrome (MDS)
131	Thoracic Duct Embolization for Delayed Chyle Leak After Lewis-Tanner Esophagectomy	10.12659/AJCR.936590	Chylothorax	Pulmonary atelectasis	Hypoalbuminemia	Hyponatremia	Pleural effusion	Acute renal failure	Lymphedema	Protein-losing enteropathy	Surgical complication/postoperative complication	Infection/sepsis	Chylothorax	Postoperative pleural effusion	Nutritional deficiency or malnutrition	Lymphedema	Renal insufficiency	Hyponatremia-related condition	Infection	Heart failure	Liver disease	Lung complications (such as atelectasis or pneumonia)
132	Multidrug-Resistant Klebsiella pneumoniae in a Patient with SARS-Cov-2 Pneumonia in an Intensive Care Unit in Guayaquil, Ecuador: A Case Report	10.12659/AJCR.936498	COVID-19	Bacterial pneumonia	Sepsis	ARDS (Acute Respiratory Distress Syndrome)	Klebsiella pneumoniae infection	Multi-drug resistant organism (MDRO) infection	Healthcare-associated infection (HAI)	Ventilator-associated pneumonia (VAP)	Drug-resistant Klebsiella pneumoniae bacteremia	Secondary bacterial infection post-COVID-19	COVID-19	Dengue Fever	Zika Virus	Chikungunya	Influenza	Other respiratory viruses	Bacterial pneumonia	Malaria	Typhoid fever	Leptospirosis
133	A Sharp Right Turn: A Case of Aortic to Right Atrial Fistula During Transcatheter Aortic Valve Replacement	10.12659/AJCR.936749	Aortic Stenosis	Aortic Insufficiency	Aortic Root Hematoma	Coronary Artery Disease	Left Ventricular Hypertrophy	LV Diastolic Dysfunction	RV Systolic Function Normal	Tortuosity of the Aorta	Tortuosity of the IlioFemoral Vessels	Right Coronary Artery Anomaly	Coronary Artery Disease (CAD)	Chronic Obstructive Pulmonary Disease (COPD)	Heart Failure	Aortic Aneurysm	Aortic Dissection	Pulmonary Hypertension	Peripheral Arterial Disease (PAD)	Chronic Kidney Disease (CKD)	Valve-related Complications Post-TAVR	Cardiogenic Shock
134	A 77-Year-Old Man with Heparin-Induced Aldosterone Suppression Causing Hyperkalemia	10.12659/AJCR.937017	Hyperkalemia	Acute kidney injury (AKI)	Chronic kidney disease (CKD)	Pulmonary embolism	SARS-CoV-2 infection (COVID-19)	Acute respiratory distress syndrome (ARDS)	Heart failure	Heparin-induced thrombocytopenia (HIT)	Fluid overload	Diabetes mellitus type 2 complications	COVID-19 pneumonia	Acute respiratory distress syndrome (ARDS)	Chronic kidney disease (CKD) exacerbation/Acute kidney injury (AKI)	Cardio-renal syndrome	Hyperkalemia secondary to kidney disease or other metabolic disturbances	Pulmonary embolism (PE)	Heart failure	Heparin-induced hyperkalemia	Pneumonia (other than COVID-19)	Exacerbation of chronic obstructive pulmonary disease (COPD) or other underlying lung disease
135	A 68-Year-Old Woman Presenting with Recurrent Abdominal Pain and a Diagnosis of a Presacral Retroperitoneal Benign Schwannoma that Mimicked an Ovarian Tumor on Pelvic Magnetic Resonance Imagining	10.12659/AJCR.935985	Schwannoma	Neurofibroma	Meningioma	Solitary fibrous tumor	Gastrointestinal stromal tumor (GIST)	Leiomyoma	Fibrosarcoma	Lipoma	Myxoma	Ovarian fibroma	Retroperitoneal Sarcoma	Schwannoma	Ganglioneuroma	Neurofibroma	Gastrointestinal Stromal Tumor (GIST)	Leiomyoma	Liposarcoma	Lymphoma	Metastatic Carcinoma	Mesothelioma
136	Stenotrophomonas maltophilia Infection Associated with COVID-19: A Case Series and Literature Review	10.12659/AJCR.936889	COVID-19	Secondary bacterial pneumonia	Acute respiratory distress syndrome (ARDS)	Exacerbation of interstitial pneumonia	Stenotrophomonas maltophilia infection	Systemic lupus erythematosus flare	Rheumatoid arthritis-associated lung disease	Sepsis	Drug-induced immunosuppression complications	Liver cirrhosis-related complications	COVID-19 pneumonia	Secondary bacterial pneumonia	Sepsis	Acute Respiratory Distress Syndrome (ARDS)	Drug-induced lung injury	Exacerbation of underlying interstitial lung disease	Exacerbation of systemic lupus erythematosus (SLE) or rheumatoid arthritis (RA)	Opportunistic infection	Liver decompensation or hepatic encephalopathy	Drug reaction with eosinophilia and systemic symptoms (DRESS) syndrome
137	Atlantoaxial Subluxation Secondary to SARS-CoV-2 Infection: A Rare Orthopedic Complication from COVID-19	10.12659/AJCR.936128	Cervical spondylosis	Muscle strain/spasm (such as spasmodic torticollis)	Degenerative disc disease	Cervical radiculopathy	Osteoarthritis	Cervical stenosis	Cervical myelopathy	Fibromyalgia	Myositis	Vertebral fracture (considering age and diabetes as risk factors for osteoporosis, even though there's no trauma history)	Cervical Spondylosis	Cervical Osteoarthritis (also known as Neck Arthritis)	Degenerative Disc Disease	Cervical Myofascial Pain Syndrome	Cervical Stenosis	Cervical Radiculopathy	Cervical Dystonia (Spasmodic Torticollis)	Tension Myositis Syndrome (TMS)	Cervicogenic Headache	Chronic Pain Syndrome
138	A Case of a Rare Parathyroid Hormone (PTH)-Producing Neuroendocrine Tumor	10.12659/AJCR.935783	Recurrent neuroendocrine tumor	Paraneoplastic syndrome	Secondary hyperparathyroidism	Metastatic carcinoid tumor	Carcinoid syndrome	Carcinoid heart disease (related to the carcinoid syndrome)	Parathyroid adenoma (initially suspected but later excluded)	Primary hyperparathyroidism (initially suspected but excluded based on negative PTH stain)	Thyroid medullary carcinoma (excluded based on negative stains for S100, SOX-10, and PAX-8)	Parathyroid carcinoma (excluded based on negative stains for PTH and TTF-1)	Recurrence of Neuroendocrine Tumor (Carcinoid)	Paraneoplastic Syndrome	Hyperparathyroidism	Hypercalcemia of Malignancy	Metastatic Disease	Carcinoid Syndrome	Cushing's Syndrome	Primary Hyperaldosteronism (Conn's Syndrome)	Thyroid Disease	Mood or Anxiety Disorders
139	Trust the Process: Prolonged Babesia Parasitemia in an Elderly Man with Asplenia from the American Midwest	10.12659/AJCR.936326	Babesiosis	Lyme disease	Anaplasmosis	Ehrlichiosis	Rocky Mountain spotted fever	Sepsis	Endocarditis	Hemolytic anemia	Acute kidney injury	Hepatitis	Babesiosis	Lyme Disease	Ehrlichiosis/Anaplasmosis	Rickettsial diseases	Bartonellosis	Co-infections	Infective Endocarditis	Sepsis	Pneumonia	Systemic Lupus Erythematosus (SLE)
140	A 46-Year-Old Thai Woman with Secondary Acquired Pure Red Cell Aplasia Due to Treatment with Recombinant Erythropoietin While on Dialysis for End-Stage Renal Disease Who Recovered Following ABO-Incompatible Kidney Transplantation	10.12659/AJCR.935451	Pure red cell aplasia	Anemia of chronic disease	Systemic lupus erythematosus (SLE)-associated anemia	Drug-induced anemia	Anemia due to bone marrow suppression	Chronic kidney disease-associated anemia	Myelodysplastic syndrome	Aplastic anemia	Hematologic malignancy (e.g., leukemia or lymphoma)	Iron deficiency anemia	Pure red cell aplasia (PRCA)	Iron deficiency anemia	Chronic kidney disease (CKD)-related anemia	Drug-induced bone marrow suppression	Vitamin B12 or folate deficiency anemia	Aplastic anemia	Autoimmune hemolytic anemia	Myelodysplastic syndromes (MDS)	Paroxysmal nocturnal hemoglobinuria (PNH)	Myelofibrosis
141	Severe Electrolyte Disturbances Due to Proton Pump Inhibitor Therapy: An Underrecognized Problem with Potentially Severe Sequelae	10.12659/AJCR.936893	Proton pump inhibitor (PPI)-induced hypomagnesemia	Alcohol-related electrolyte imbalance	Microscopic colitis	Hypokalemia	Hypocalcemia	Hypophosphatemia	Secondary hypoparathyroidism	Chronic kidney disease	Celiac disease	Malabsorption syndrome	Proton pump inhibitor (PPI)-induced hypomagnesemia	Microscopic colitis	Alcohol-related liver disease	Chronic kidney disease (CKD)	Malabsorption syndromes	Endocrine disorders	Inflammatory bowel disease (IBD)	Gastroenteritis	Chronic pancreatitis	Irritable bowel syndrome (IBS)
142	Lumbar Spinal Epidural Capillary Hemangioma: A Case Report and Literature Review	10.12659/AJCR.936181	Spinal Epidural Lipomatosis	Spinal Hemangioma	Spinal Meningioma	Spinal Schwannoma	Lumbar Disk Herniation	Spinal Arteriovenous Malformation	Spinal Ependymoma	Spinal Neurofibroma	Cauda Equina Syndrome	Spinal Metastasis	Spinal Lipoma	Spinal Hemangioma	Epidural Lipomatosis	Spinal Schwannoma	Spinal Ependymoma	Spinal Meningioma	Spinal Neurofibroma	Cauda Equina Syndrome	Lumbar Disc Herniation	Lumbar Stenosis
143	Whistling Scrotum: An Unusual Presentation of Pneumomediastinum in the Setting of an Open Scrotal Wound	10.12659/AJCR.936441	Subcutaneous emphysema	Pneumothorax	Pneumomediastinum	Epididymitis	Wound infection	Diabetic complications	Chronic obstructive pulmonary disease (COPD)	Coronary artery disease (CAD)	Surgical site complications	Sepsis	Subcutaneous Emphysema	Pneumothorax	Pneumomediastinum	Infection or Abscess	Fournier's gangrene	Necrotizing fasciitis	Tracheal rupture or esophageal rupture (Boerhaave syndrome)	Barotrauma	Lymphatic obstruction	Complication post Coronary artery bypass graft (CABG)
144	Esophagopericardial Fistula and Pneumopericardium as a Complication of Pulmonary Vein Isolation in a 62-Year-Old Man with Atrial Fibrillation: A Case Report	10.12659/AJCR.936315	Pericarditis	Post-cardiac injury syndrome	Pulmonary embolism	Pneumothorax	Atrial-esophageal fistula	Heart failure	Pneumonia	Acute coronary syndrome	Pleuritis	Esophageal perforation	Pericarditis	Pneumopericardium	Pneumonia	Pulmonary Embolism	Heart Failure	Acute Coronary Syndrome	Gastroesophageal Reflux Disease (GERD)	Post-ablation Syndrome	Pneumothorax	Myocardial Bridging
145	Clinical Presentation of Legionella pneumophila Serogroup 1-Associated Pneumonia and Diffuse Alveolar Hemorrhage: A Case Report and Literature Review	10.12659/AJCR.936309	Legionnaires’ disease	Diffuse alveolar hemorrhage	Systemic lupus erythematosus (SLE) flare	Pneumocystis pneumonia (despite negative Grocott’s staining, clinical suspicion may remain high in the setting of immunosuppression)	Drug-induced lung disease	Viral pneumonia	Hemolytic anemia	Acute interstitial pneumonia	Aspiration pneumonia	Acute kidney injury	Legionnaires' disease	Interstitial lung disease (ILD)	Pulmonary embolism (PE)	Congestive heart failure (CHF)	Autoimmune-related lung disease	Lupus nephritis	Drug-induced lung disease	Viral pneumonia	Pneumocystis pneumonia (PCP)	Opportunistic fungal infections (Aspergillosis, Candidiasis)
146	Acute Abdomen from Spontaneous Splenic Artery Rupture with Coincidental Metastatic Disease: A Case Report	10.12659/AJCR.936987	Splenic artery aneurysm rupture	Disseminated cancer (etiology uncertain)	Metastatic liver disease	Hypovolemic shock	Posterior circulation syncope	Anemia secondary to acute blood loss	Chronic kidney disease (as indicated by elevated creatinine)	Hemoperitoneum	Intracranial injury (considered given the history of syncope and forehead abrasion, although CT of the brain was negative)	Vertebral compression fracture	Metastatic Cancer	Anemia	Hypovolemia	Ruptured Splenic Artery Aneurysm	Chronic Kidney Disease	Orthostatic Hypotension	Vertebral Compression Fracture	Hypertensive Emergency	Cardiac Arrhythmia	Coagulopathy
147	A Case Series of Lymphatic Injuries After Suction Lipectomy in Women with Lipedema	10.12659/AJCR.935016	Lipedema	Dercum's Disease (Adiposis Dolorosa)	Familial Multiple Lipomatosis	Madelung's Disease	Lymphatic Obstruction	Chronic Venous Insufficiency	Obesity-related Lymphedema	Benign Symmetric Lipomatosis	Lymphangioleiomyomatosis	Morpheaform Dermatitis	Lipedema	Dercum's disease (Adiposis dolorosa)	Familial multiple lipomatosis	Madelung's disease (Multiple symmetric lipomatosis):	Hypothyroidism	Lymphedema	Panniculitis	Cushing’s Syndrome	Morbid Obesity	Lymphoma
148	Cardiac Tamponade as Initial Presentation of Systemic Lupus Erythematosus in Third-Trimester Pregnancy	10.12659/AJCR.936273	Pericardial effusion	Systemic lupus erythematosus	Peripartum cardiomyopathy	Acute pericarditis	Preeclampsia	Anxiety disorder	Major depressive disorder	Gestational diabetes	Asthma exacerbation	Supraventricular tachycardia	Systemic Lupus Erythematosus (SLE)	Pericarditis	Preeclampsia	Anxiety Disorder	Depression	Acute Coronary Syndrome	Costochondritis	Pleurisy	Infectious Mononucleosi	Dermatomyositis
149	Recurrent Myocarditis Treated with Intravenous Immune Globulin and Steroids	10.12659/AJCR.935974	Myocarditis	Acute Coronary Syndrome (ACS)	Pericarditis	Cardiomyopathy	Viral Cardiomyopathy (due to Coxsackie B2 and B5 antibodies)	Inflammatory Cardiomyopathy	Autoimmune Cardiomyopathy	Stress Cardiomyopathy (Takotsubo Cardiomyopathy)	Subclinical Myocardial Infarction	Nonischemic Cardiomyopathy	Myocarditis	Pericarditis	Coronary artery spasm (Prinzmetal angina)	Dilated cardiomyopathy	Stress (takotsubo) cardiomyopathy	Non-Cardiac chest pain	Autoimmune or connective tissue disease	Endocarditis	Pulmonary embolism	Hypertrophic cardiomyopathy
150	Pancoast Tumor Presenting as Neck Pain in the Chiropractic Office: A Case Report and Literature Review	10.12659/AJCR.937052	Tuberculosis	Adenocarcinoma	Spinal metastasis	Pneumonia	Spondylodiscitis	Epidural abscess	Osteomyelitis	Discitis	Paravertebral abscess	Lung cancer	Metastatic lung cancer	Extrapulmonary tuberculosis (Pott's disease)	Pulmonary tuberculosis sequelae	Lung abscess	Chronic obstructive pulmonary disease (COPD)	Chronic pain syndrome	Pneumonia	Cervical radiculopathy	Rheumatoid arthritis	Esophageal or laryngeal disorders
151	A 25-Year-Old Saudi Woman with a 2-Year History of Antisynthetase Syndrome with Interstitial Lung Disease Who Commenced Azathioprine Treatment in the Third Trimester of Pregnancy and Had a Successful Birth at Term	10.12659/AJCR.936833	Nonspecific Interstitial Pneumonia (NSIP)	Organizing Pneumonia (OP)	Sjögren's Syndrome	Rheumatoid Arthritis	Systemic Lupus Erythematosus (SLE)	Polymyositis/Dermatomyositis	Interstitial Lung Disease (ILD)	Anti-Synthetase Syndrome	Mixed Connective Tissue Disease (MCTD)	Idiopathic Pulmonary Fibrosis (IPF)	Interstitial Lung Disease (ILD) - Nonspecific Interstitial Pneumonia (NSIP) / Organizing Pneumonia (OP)	Connective Tissue Disease (CTD) / Undifferentiated Connective Tissue Disease (UCTD)	Mixed Connective Tissue Disease (MCTD)	Systemic Lupus Erythematosus (SLE)	Sjogren’s Syndrome	Polymyositis / Dermatomyositis	Rheumatoid Arthritis (RA)	Systemic Sclerosis (Scleroderma)	Idiopathic Pulmonary Fibrosis (IPF)	Antisynthetase syndrome
152	Clozapine-Induced Myocarditis in a Young Man with Refractory Schizophrenia: Case Report of a Rare Adverse Event and Review of the Literature	10.12659/AJCR.936306	Drug-induced cardiotoxicity	Clozapine-induced myocarditis	Acute heart failure with reduced ejection fraction (HFrEF)	Neuroleptic malignant syndrome (NMS)	Drug-induced fever	Eosinophilic pneumonia	Cardiogenic shock	Polymorphic ventricular tachycardia	Right bundle branch block (RBBB)	Pulmonary hypertension	Clozapine-Induced Myocarditis	Neuroleptic Malignant Syndrome (NMS)	Serotonin Syndrome	Lithium Toxicity	Viral Myocarditis	Drug-Induced Lupus Erythematosus (DILE)	Acute Coronary Syndrome	Takotsubo Cardiomyopathy	Idiopathic/Cardiogenic Acute Heart Failure	Endocrine Conditions
153	Unusual Presentation of Perforated Acute Appendicitis: A Case Report	10.12659/AJCR.935405	Bowel perforation	Intra-abdominal abscess	Peritonitis	Sepsis	Cecal perforation	Appendicitis with perforation	Fibrinous encapsulation of the bowel	Liver cirrhosis complications	Closed-loop bowel obstruction	Enteroatmospheric fistula	Spontaneous bacterial peritonitis (SBP)	Bowel perforation related to paracentesis	Cecal perforation	Appendicitis	Peritonitis	Ileus/Bowel obstruction	Abdominal abscess	Complications of liver cirrhosis	Diverticulitis	Cecal/Colonic Cancer
154	Hypokalemic Paresis in a 26-Year-Old Man After Recreational Cannabis Use	10.12659/AJCR.936008	Familial hypokalemic periodic paralysis	Thyrotoxic periodic paralysis	Rhabdomyolysis	Hypokalemia	Gitelman syndrome	Bartter syndrome	Renal tubular acidosis	Cushing syndrome	Primary hyperaldosteronism	Secondary hyperaldosteronism	Hypokalemic Periodic Paralysis	Guillain-Barré Syndrome (GBS)	Transverse Myelitis	Botulism	Thyroid disorders, such as Thyrotoxic Periodic Paralysis (TPP)	Myasthenia Gravis	Primary Hyperaldosteronism (Conn's Syndrome)	Acute intermittent porphyria	Polio	Lambert-Eaton syndrome
155	Diagnostic Challenge of Congenital Chloride Diarrhea and Ulcerative Colitis Overlap in an Adult Misdiagnosed with Bartter Syndrome: Case Report and Literature Review	10.12659/AJCR.936715	Bartter syndrome	Inflammatory Bowel Disease - Ulcerative Colitis (IBD-UC)	Renal Impairment/Chronic Kidney Disease (CKD)	Gastroenteritis	Hypokalemia	Hypochloremic Metabolic Alkalosis	Helicobacter pylori Infection	Perianal Abscess/Fistula	End-Stage Renal Disease (ESRD)	Congenital Chloridorrhea (SLC26A3 mutation related)	Congenital Chloride Diarrhea (CCD)	Bartter syndrome	Inflammatory Bowel Disease (Ulcerative Colitis)	Chronic Kidney Disease/End Stage Renal Disease	Helicobacter Pylori Infection	Growth Hormone Deficiency or insufficiency	NSAID-Induced Kidney Injury	Gastroenteritis	Post Transplant Complications	Genetic Syndromic Condition
156	Non Ischemic Cardiomyopathy in a 54-Year-Old Khat Consuming Yemeni Male Presenting with Worsening Exertional Dyspnea, T Wave Inversions in V5-V6 and Normal Coronary Artery Angiography	10.12659/AJCR.935601	Congestive Heart Failure	Dilated Cardiomyopathy	Pulmonary Hypertension	Mitral Regurgitation	Tricuspid Regurgitation	Pleural Effusion	Pulmonary Edema	Atrial Fibrillation (suspected due to heart failure, not confirmed on telemetry)	Peripheral Edema	Diabetes Mellitus (inferred from elevated HbA1c)	Chronic Khat Use	Diabetes Mellitus	Valvular Heart Disease	Idiopathic Cardiomyopathy	Hypertensive Heart Disease	Alcoholic Cardiomyopathy	Non-ischemic Dilated Cardiomyopathy	Viral Myocarditis	Tachycardia-Induced Cardiomyopathy	Drug-Induced Cardiomyopathy
157	Pleural Effusion as the Initial Presentation of Gastric Adenocarcinoma: A Case Report	10.12659/AJCR.935434	Acute pulmonary embolism	Metastatic adenocarcinoma	Hypersensitivity pneumonitis	Gastroesophageal reflux disease (GERD)	Hiatal hernia	Exudative pleural effusion	Gastric carcinoma	Duodenal carcinoma	Chronic obstructive pulmonary disease (COPD) (due to smoking history)	Occupational lung disease (due to long-term exposure to chemical solvents)	Gastric Adenocarcinoma	Duodenal Adenocarcinoma	Esophageal Cancer	Metastatic Lung Cancer	Pleural Metastasis from an Unknown Primary	Pneumonia/Infection	Pulmonary Embolism	Chronic Obstructive Pulmonary Disease (COPD)	Heart Failure	Gastroesophageal Reflux Disease (GERD) with Aspiration
158	Acute Mitral Regurgitation Due to Chordae Tendineae Rupture: A Rare Presentation of Cardiac Amyloidosis	10.12659/AJCR.936545	Left Ventricular Noncompaction Cardiomyopathy	Acute Mitral Regurgitation	Cardiogenic Shock	Wolff-Parkinson-White Syndrome	Chordae Tendineae Rupture	Ventricular Tachycardia	Congestive Heart Failure	Hepatic Dysfunction	Renal Failure	Amyloidosis	Cardiac Amyloidosis	Non-compaction Cardiomyopathy	Acute Rheumatic Fever (ARF)	Infective Endocarditis	Acute Myocardial Infarction (MI)	Mitral Valve Prolapse Syndrome	Wolff-Parkinson-White Syndrome	Hypertensive Heart Disease	Ischemic Cardiomyopathy	Dilated Cardiomyopathy
159	A Case of Methicillin-Sensitive Staphylococcus aureus (MSSA) Prostate Abscess, Osteomyelitis, and Myositis Associated with MSSA Bacteremia in a 60-Year-Old Patient Presenting with Back Pain	10.12659/AJCR.936704	Osteomyelitis	Infective endocarditis	Right psoas myositis	Paravertebral soft tissue phlegmon	Prostatitis	Sepsis	Coronary artery disease (CAD)	Diabetes mellitus (poorly controlled)	Chronic alcohol use disorder	Intravenous drug use-related complications	Infective endocarditis	Osteomyelitis	Psoas abscess	Septic arthritis	Spinal epidural abscess	Prostatitis	Angina pectoris	Uncontrolled hypertension	Diabetic complications	Myocardial infarction
160	Adalimumab Mitigates Lumbar Radiculopathy in a Case of Ankylosing Spondylitis	10.12659/AJCR.936600	Sacroiliitis	Lumbar Radiculopathy	Anemia	Spondyloarthropathy	Disc Herniation	Lumbar Degenerative Disc Disease	Lumbar Spondylosis	Fibromyalgia	Osteoarthritis	Chronic Pain Syndrome	Ankylosing Spondylitis (AS)	Sacroiliitis	Lumbar Radiculopathy	Psoriatic Arthritis (PsA)	Lumbar Degenerative Disc Disease	Reactive Arthritis	Rheumatoid Arthritis (RA)	Fibromyalgia	Spondyloarthropathies	Sciatica
161	Diagnostic Puzzle of Acute Ischemic Stroke Mimics - Seizure Versus Post-Stroke Recrudescence: A Case Report	10.12659/AJCR.936826	Acute ischemic stroke	Cerebrovascular accident (CVA)	Intracranial hemorrhage (recurrent)	Cerebral arteriovenous malformation complications	Seizure disorder (postictal state)	Hemiplegia	Aphasia	Hypertensive encephalopathy	Diabetic neuroglycopenia	Acute confusional state (delirium)	Ischemic Stroke	Hemorrhagic Transformation of Ischemic Stroke	Residual AVM or Recurrent Hemorrhage	Seizure or Postictal State (Todd's Paralysis)	Hypoglycemic or Hyperglycemic Event	Transient Ischemic Attack (TIA)	Brain Tumor	Encephalitis or Meningitis	Complex Migraine	Medication side-effect or Withdrawal
162	Acute Hepatitis with Positive Autoantibodies: A Case of Natalizumab-Induced Early-Onset Liver Injury	10.12659/AJCR.936318	Drug-induced liver injury (DILI)	Autoimmune hepatitis	Natalizumab-associated liver injury	Cholestatic hepatitis	Non-alcoholic fatty liver disease (NAFLD)	Cholelithiasis-associated liver injury	Intrahepatic cholestasis of unknown etiology	Chronic hepatitis	Subacute cholestatic hepatitis	Mild diffuse perisinusoidal fibrosis	Drug-induced liver injury (DILI)	Autoimmune hepatitis (AIH)	Primary biliary cholangitis (PBC)	Primary sclerosing cholangitis (PSC)	Overlap syndrome (AIH/PBC or AIH/PSC)	Hepatic sarcoidosis	Cholestasis of pregnancy	Viral hepatitis	Alcoholic hepatitis	Non-alcoholic steatohepatitis (NASH)
163	A 53-Year-Old Man Presenting with Pancreatic Exocrine Insufficiency 7 Years After Gastric Bypass Bariatric Surgery	10.12659/AJCR.936880	Chronic Pancreatitis	Protein-Energy Malnutrition	Malabsorption Syndrome	Small Intestinal Bacterial Overgrowth (SIBO)	Nutrient Deficiency	Anastomotic Ulcer	Anastomotic Bleeding	Gastric Erosions	Exocrine Pancreatic Insufficiency (EPI)	Cachexia	Post-gastric bypass hypoglycemia	Bacterial overgrowth syndrome	Exocrine pancreatic insufficiency (EPI)	Protein-losing enteropathy (PLE)	Chronic pancreatitis	Gastric outlet obstruction	Dumping syndrome	Zollinger-Ellison syndrome (ZES)	Severe gastroesophageal reflux disease (GERD)	Addison's disease
164	Neurosyphilis Mimicking Herpes Simplex Encephalitis on Magnetic Resonance Imaging: A Case Report	10.12659/AJCR.936127	Neurosyphilis	Brain Abscess	Glioblastoma Multiforme (GBM)	Metastatic Brain Cancer	Lymphoma of the Central Nervous System	Progressive Multifocal Leukoencephalopathy (PML)	Autoimmune Encephalitis	Creutzfeldt-Jakob Disease (CJD)	Toxic Encephalopathy	Demyelinating Disease (e.g., Multiple Sclerosis)	Neurosyphilis	Brain Tumor	Alcohol-related dementia	Alcohol Withdrawal Syndrome	Creutzfeldt-Jakob Disease (CJD)	Limbic Encephalitis	HIV-associated neurocognitive disorders (HAND)	Wernicke-Korsakoff syndrome	Vascular Dementia	Frontotemporal Dementia (FTD)
165	Bilateral Emphysematous Pyelonephritis Associated with COVID Pneumonia: A Case Report	10.12659/AJCR.936370	Emphysematous pyelonephritis	Urosepsis	Pneumonia	Septic shock	Diabetic ketoacidosis	Acute renal failure	Pleural effusion	Respiratory failure	Systemic inflammatory response syndrome (SIRS)	Fungemia due to Candida albicans	Emphysematous Pyelonephritis (EPN)	Severe COVID-19	Septic Shock	Urinary Tract Infection (UTI)	Bacteremia/Fungemia	Pulmonary Edema or Pneumonia	Acute Respiratory Distress Syndrome (ARDS)	Metabolic Acidosis	Diabetic Ketoacidosis (DKA)	Acute Renal Failure/Chronic Kidney Disease
166	A Rare Case of Extended Retroperitoneal Biloma Due to Spontaneous Perforation of Common Bile Duct, Mimicking a Strangulated Right Inguinal Hernia: A Case Report and Literature Review	10.12659/AJCR.936255	Acute Cholecystitis	Acute Pyelonephritis	Acute Hepatitis	Acute Renal Failure	Acute Pancreatitis	Intestinal Obstruction	Peritonitis	Inguinal Hernia Complications	Sepsis	Gastroenteritis	Cholangitis	Choledocholithiasis with bile duct obstruction/rupture	Peritonitis	Pancreatitis	Retroperitoneal abscess	Inguinal hernia	Biliary peritonitis	Diverticulitis	Gallbladder disease (Cholecystitis/Cholecystolithiasis)	Biliary tract malignancy
167	Necrotizing Fasciitis In A Patient with Metastatic Clear Cell Ovarian Carcinoma Treated with Bevacizumab	10.12659/AJCR.935584	Gluteal abscess	Sepsis	Septic shock	Neutrophilic leukocytosis	Lactic acidosis	Recurrent ovarian cancer	Metastatic clear cell carcinoma of the ovary	Postoperative complications	Chemotherapy-induced neutropenia	Anemia of chronic disease	Gluteal abscess	Septicemia or sepsis	Metastatic spread of ovarian cancer	Chemotherapy-induced neutropenia	Infection secondary to immunosuppression from cancer	Chemotherapy-induced tissue damage	Soft tissue infection (cellulitis)	Diabetes-related immunosuppression	Bacterial translocation from the gastrointestinal tract	Drug-induced fever
168	Missed Opportunities for Diagnosing Vertebral Osteomyelitis Caused by Influential Cognitive Biases	10.12659/AJCR.936058	Spinal Epidural Abscess	Osteomyelitis	Vertebral Compression Fractures	Septic Discitis	Psoas Abscess	Urinary Tract Infection (UTI)	Bacteremia	Hepatocellular Carcinoma Recurrence	Pyelonephritis	Infective Endocarditis	Vertebral Osteomyelitis	Psoas Abscess	Pyelonephritis	Sepsis	Spinal Epidural Abscess	Urinary Tract Infection (UTI)	Metastatic Cancer	Discitis	Endocarditis	Retroperitoneal Abscess
169	Primary Central Nervous System Burkitt Lymphoma, Presenting with Long-Term Fluctuating Level of Consciousness: A Case Report and Literature Review on Challenges in Diagnosis and Management	10.12659/AJCR.936401	Primary Central Nervous System Lymphoma (PCNSL)	Encephalitis	Intraventricular Brain Tumor	Infectious Hydrocephalus	Diffuse Large B-Cell Lymphoma (DLBCL)	Central Nervous System Infection (e.g., fungal, tuberculosis, viral)	Lymphomatoid Granulomatosis	Posterior Reversible Encephalopathy Syndrome (PRES) [less likely given improvement with steroids]	Demyelinating Disease (e.g., Multiple Sclerosis) [less likely given the imaging and pathology findings]	Paraneoplastic Limbic Encephalitis [less likely given the lack of systemic tumor]	Primary central nervous system lymphoma (PCNSL)	Secondary central nervous system lymphoma	Neurotoxic effects from diabetes mellitus	Intraventricular meningioma	CNS infection (bacterial, viral, fungal)	Neurodegenerative disease (Alzheimer's disease, vascular dementia)	CNS vasculitis	Metastatic brain tumor	Glioma	Primary CNS vasculitis
170	A Case of Exacerbation of Haloperidol-Induced Rhabdomyolysis Following the Onset of COVID-19	10.12659/AJCR.936589	COVID-19	Rhabdomyolysis	Diabetes Mellitus	Schizophrenia	Acute Kidney Injury	Acute Respiratory Distress Syndrome (ARDS)	Neuroleptic Malignant Syndrome (NMS)	Pneumonia	Sepsis	Haloperidol Induced Parkinsonism	COVID-19	Rhabdomyolysis	Neuroleptic Malignant Syndrome (NMS)	Extrapyramidal side effects (EPS) due to antipsychotic medication (Haloperidol)	Parkinsonism	Acute respiratory distress syndrome (ARDS)	Pneumonia	Diabetic neuropathy	Acute kidney injury (AKI)	Hematuria
171	Acute Disseminated Encephalomyelitis After SARS-CoV-2 Vaccination	10.12659/AJCR.936574	Acute disseminated encephalomyelitis (ADEM)	Metabolic encephalopathy	Posterior reversible encephalopathy syndrome (PRES)	Central nervous system vasculitis	Progressive multifocal leukoencephalopathy (PML)	Leukodystrophy	Bickerstaff brainstem encephalitis	Acute toxic leukoencephalopathy	Multiple sclerosis	Hashimoto's encephalopathy	Hypertensive Encephalopathy	Acute Disseminated Encephalomyelitis (ADEM)	Metabolic or Electrolyte Abnormalities	Toxic Leukoencephalopathy	Sepsis or Systemic Inflammatory Response Syndrome (SIRS)	Cerebral Vasculitis	Chronic Hypoventilation	Central Nervous System (CNS) Infection	Autoimmune Encephalitis	Paraneoplastic Syndrome
172	A Rare Case of Combined Choriocarcinoma and Placental Site Trophoblastic Tumor Presenting as Skin Lesion: A Case Report	10.12659/AJCR.936451	Choriocarcinoma	Malignant Mixed Germ Cell Tumor	Metastatic Carcinoma	Brain Abscess	Primary Central Nervous System Lymphoma	Metastatic Melanoma	Hemangiopericytoma	Atypical Meningioma	Glioblastoma Multiforme	Osteosarcoma	Gestational trophoblastic neoplasia (GTN) other than choriocarcinoma	Intracranial Hemangioma or Angiosarcoma	Glioblastoma Multiforme	Meningioma	Primary Central Nervous System Lymphoma	Metastatic Carcinoma from other site	Intracranial Osteosarcoma	Pituitary Adenoma	Ectopic Pregnancy
173	A Case Series of Eustachian Valve Endocarditis: An Under-Diagnosed and Rare Entity	10.12659/AJCR.936279	Infective Endocarditis	Septic Emboli	Vascular Graft Infection	Aortic Dissection	Acute Limb Ischemia	Embolic Stroke	Methicillin-Resistant Staphylococcus Epidermidis (MRSE) Bacteremia	Thrombocytosis	Hypertension-related Cardiovascular Disease	Complications from Methamphetamine Abuse	Infective endocarditis	Prosthetic vascular graft infection	Sepsis due to MRSE bacteremia	Septic emboli	Thromboembolism	Aortic dissection	Cardiac mass/ tumor	Peripheral arterial disease (PAD)	Stroke	Drug-related infectious complications
174	Bacteroides fragilis Bacteremia Complicated by Spondylodiscitis, Spinal Epidural Abscess, and Sepsis: A Case Report	10.12659/AJCR.936179	Septic spondylodiscitis	Osteomyelitis	Epidural abscess	Bacteremia due to Bacteroides fragilis	Sepsis	Urinary tract infection (presumed)	Anemia of chronic disease	Respiratory infection (presumed)	Sinus tachycardia (secondary to systemic infection)	Acute renal failure (possibly pre-renal due to sepsis)	Septic Spondylodiscitis	Osteomyelitis	Epidural abscess	Bacteremia	Urinary tract infection (UTI)	Endocarditis	Kidney infection (Pyelonephritis)	Pneumonia	Tuberculosis	Immunodeficiency disorders
175	A 28-Year-Old Woman Presenting with a Clinical Flare of Systematic Lupus Erythematosus and Abdominal Pain Due to Rectus Sheath Hematoma	10.12659/AJCR.935472	Systemic Lupus Erythematosus (SLE)	Lupus Nephritis	Antiphospholipid Syndrome	Nephrotic Syndrome	Chronic Kidney Disease	Glucocorticoid-induced Osteoporosis	Pulmonary Hypertension	Hydrothorax	Ascites	Gastroesophageal Reflux Disease (GERD)	Systemic Lupus Erythematosus (SLE)	Lupus Nephritis	Heart Failure	Nephrotic Syndrome	Pulmonary Infection	Rectus Sheath Hematoma	Drug-induced Lupus	Hypothyroidism	Liver Disease	Chronic Kidney Disease (CKD)
176	A 65-Year-Old Woman with an Enlarged Tongue Due to Amyloidosis	10.12659/AJCR.936192	Amyloidosis	Sarcoidosis	Macroglossia	Melkersson-Rosenthal syndrome	Systemic lupus erythematosus	Scleroderma	Multiple myeloma	Lipoid proteinosis	Neurofibromatosis	Granulomatosis with polyangiitis	Systemic Amyloidosis	Multiple Myeloma	Lymphoma	Leukemia	Sarcoidosis	Tuberculosis	Sjögren's Syndrome	Orofacial Granulomatosis	Neurofibromatosis	Lipoid Proteinosis (Urbach-Wiethe Disease)
177	Decompression Illness Treated with the Hart-Kindwall Protocol in a Monoplace Chamber	10.12659/AJCR.935534	Decompression sickness	Barotrauma	Hypoxia	Gas embolism	Atrial septal defect	Patent foramen ovale	Pulmonary embolism	Hyperuricemia	Acute stress reaction	Vestibular dysfunction	Decompression Sickness (DCS)	Barotrauma	Hyperventilation Syndrome	Acute Mountain Sickness (AMS)	Panic Attack/Anxiety Disorder	Vestibular Disorders	Cardiovascular Conditions	Transient Ischemic Attack (TIA)	Peripheral Neuropathy	Gout Attack
178	Bilateral Pulmonary Embolism Masked by New-Onset Atrial Fibrillation with Rapid Ventricular Rate: The Role of Mechanical Thrombectomy	10.12659/AJCR.936584	Pulmonary embolism	Atrial fibrillation	Right heart strain	Acute kidney injury	Chronic obstructive pulmonary disease exacerbation	Heart failure with reduced ejection fraction	Deep vein thrombosis	Secondary polycythemia	Pulmonary hypertension	Thromboembolic pulmonary hypertension	Pulmonary Embolism (PE)	Acute Heart Failure (AHF)	Atrial Fibrillation (AF) with Rapid Ventricular Response (RVR)	Chronic Obstructive Pulmonary Disease (COPD) Exacerbation	Pneumonia	Myocardial Ischemia/Infarction	Acute Kidney Injury (AKI)	Anemia	Sepsis	Dehydration/Volume depletion
179	A 27-Year-Old Woman Diagnosed with Tuberculous Spondylitis, or Pott Disease, During Pregnancy: A Case Report	10.12659/AJCR.936583	Tuberculosis of the spine (Pott's disease)	Lymphoma	Metastatic disease	Epidural abscess	Granulomatous disease	Primary spinal tumor (e.g., meningioma, schwannoma)	Sarcoidosis	Infectious myelitis	Epidural hematoma	Paraspinal abscess	Spinal Tuberculosis (Pott's Disease)	Spinal Epidural Abscess	Discitis or Osteomyelitis	Metastatic Cancer	Primary Bone Tumour (e.g., Osteosarcoma, Ewing's Sarcoma)	Multiple Sclerosis	Lymphoma	Sarcoidosis	Vertebral Hemangioma	Rheumatoid Arthritis or Ankylosing Spondylitis
180	Case Report of an Elderly Woman Who Presented with Hypothermia and an Electrocardiographic Finding of a J Wave	10.12659/AJCR.935076	Hypothermia	Sepsis	Acute kidney injury	Metabolic acidosis	Myocardial infarction	Dehydration	Hypothyroidism	Chronic kidney disease	Takotsubo cardiomyopathy (though less likely given the echocardiogram findings)	Cardiac arrhythmia (as a broad differential given the ECG changes, although telemetry did not reveal further abnormalities)	Hypothermia	Dehydration	Acute Kidney Injury	Hypothyroidism	Sepsis	Acute Coronary Syndrome (ACS)	Hypertensive Crisis	Metabolic Acidosis	Stroke	Drug-induced Hypothermia
181	Contralateral Tongue Deviation Due to Paramedian Pontine Infarction: A Brief Review of Cortico-Hypoglossal Projections	10.12659/AJCR.936511	Ischemic stroke	Pontine infarction	Cerebellar stroke	Atrial fibrillation-related embolism	Patent foramen ovale-related stroke	Hypertensive cerebrovascular disease	Hyperlipidemia-associated atherosclerosis	Deep vein thrombosis	Hemispheric brain infarction	Lacunar stroke	Ischemic Stroke	Transient Ischemic Attack (TIA)	Lacunar Stroke	Cerebral Venous Thrombosis (CVT)	Hemorrhagic Stroke	Posterior Cerebral Artery (PCA) Syndrome	Brainstem Glioma	Multiple Sclerosis	Amyotrophic Lateral Sclerosis (ALS)	Myasthenia Gravis
182	Rhabdomyolysis and Acute Kidney Injury Associated with Salmonella Infection: A Report of 2 Cases	10.12659/AJCR.936407	Sepsis	Rhabdomyolysis	Acute kidney injury	Salmonella bacteremia	Hypertensive nephrosclerosis	Acute tubular necrosis	Acute interstitial nephritis	Hemolytic anemia	Myocarditis	Disseminated intravascular coagulation	Infectious Gastroenteritis	Rhabdomyolysis	Acute Kidney Injury (AKI)	Sepsis	Salmonella bacteremia	Acute Hepatitis	Angiotensin Converting Enzyme Inhibitor (ACE-I) Induced Acute Kidney Injury	Acute Pancreatitis	Hemolytic Anemia	Infective Endocarditis
183	Thrombotic Microangiopathy Secondary to Systemic Sclerosis with Severe Complement Activation Not Responsive to Eculizumab: A Case Report	10.12659/AJCR.936116	Thrombotic Thrombocytopenic Purpura (TTP)	Hemolytic Uremic Syndrome (HUS)	Systemic Lupus Erythematosus (SLE)	Sepsis	Systemic Sclerosis (SSc)	Paroxysmal Nocturnal Hemoglobinuria (PNH)	Atypical Hemolytic Uremic Syndrome (aHUS)	Disseminated Intravascular Coagulation (DIC)	Cryoglobulinemia	Antiphospholipid Syndrome (APS)	Thrombotic Thrombocytopenic Purpura (TTP)	Hemolytic Uremic Syndrome (HUS)	Atypical Hemolytic Uremic Syndrome (aHUS)	Systemic lupus erythematosus (SLE)	Cryoglobulinemic Vasculitis	Paroxysmal nocturnal hemoglobinuria (PNH)	Disseminated Intravascular Coagulation (DIC)	Systemic Sclerosis (SSc)	Septicemia or Sepsis	Multiple Myeloma (MM)
184	Intracerebral Varicella Zoster Virus Vasculopathy in a Patient with Systemic Lupus Erythematosus and Imaging-Clinical Discordance	10.12659/AJCR.936707	Varicella zoster virus (VZV) infection	Herpes zoster ophthalmicus	VZV meningitis	VZV vasculopathy	Postherpetic neuralgia	Secondary bacterial infection of skin lesions	Ocular complications (e.g., keratitis, uveitis)	Hemorrhagic stroke	Ischemic stroke	Immune reconstitution inflammatory syndrome (IRIS)	Varicella-Zoster Virus (VZV) Vasculopathy	Primary Angiitis of the Central Nervous System (PACNS)	Other Viral Vasculopathies	Central Nervous System Vasculitis Secondary to Systemic Lupus Erythematosus (SLE)	Secondary CNS Vasculitis from other Causes	Reversible Cerebral Vasoconstriction Syndrome (RCVS)	Cerebral Autosomal Dominant Arteriopathy with Subcortical Infarcts and Leukoencephalopathy (CADASIL)	Moyamoya Disease	Giant Cell (Temporal) Arteritis	Cryptococcal Meningitis
185	Left Paraduodenal Hernia in a Young Patient with Recurrent Abdominal Pain: A Case Report and Short Literature Review	10.12659/AJCR.935413	Internal hernia	Mesenteric lymphadenitis	Small bowel obstruction	Intestinal adhesions	Gastroenteritis	Intussusception	Mesenteric ischemia	Diverticulitis	Lymphoma	Intestinal malrotation	Internal Hernia	Intestinal Obstruction	Mesenteric Ischemia	Celiac Disease	Inflammatory Bowel Disease (IBD)	Diverticulitis	Gastritis or Gastric Ulcer	Appendicitis	Gastroenteritis	Pancreatitis
186	Invasive Pulmonary Aspergillosis in Children: A Case Report and Literature Review	10.12659/AJCR.935971	Invasive pulmonary aspergillosis	Acute respiratory distress syndrome (ARDS)	Pneumocystis pneumonia	Bacterial pneumonia	Tuberculosis	Fungal pneumonia	Viral pneumonia	Septicemia	Chemotherapy-induced lung injury	Neutropenic sepsis	Invasive Pulmonary Aspergillosis	Other Fungal Infections	Non-Aspergillus Filamentous Fungi	Bacterial Pneumonia	Viral Pneumonia	Pneumocystis Jiroveci Pneumonia (PJP)	Non-Infectious Causes	Neutropenic Enterocolitis (Typhlitis)	Tuberculosis	Endocarditis
187	The Triad of Legionnaires' Disease, Rhabdomyolysis, and Acute Kidney Injury: A Case Report	10.12659/AJCR.936264	Legionnaires' disease	Rhabdomyolysis	Acute kidney injury	Pneumonia of a different etiology (other than Legionella)	Sepsis	Electrolyte imbalance (hyponatremia and hypophosphatemia)	Viral hemorrhagic fever	Leptospirosis	Hepatitis	Influenza	Legionnaires' disease	Atypical Pneumonia	Rhabdomyolysis	Acute Kidney Injury (AKI)	Hepatitis	Sepsis	Electrolyte Abnormalities	Interstitial Nephritis	Infectious Arthritis	Endocarditis
188	The Many Faces of Immune Checkpoint Inhibitor-Associated Pneumonitis: 4 Case Reports	10.12659/AJCR.936420	Lung adenocarcinoma	Lung metastases	Central nervous system metastases	Pleural effusion	Pneumonitis	Acute respiratory distress syndrome (ARDS)	Respiratory failure	Pneumonia	Leukocytosis	Sepsis	Pneumonia	Immunotherapy-related pneumonitis	Progression of malignancy	Drug-induced lung injury	Pulmonary embolism	Radiation pneumonitis	ARDS (Acute Respiratory Distress Syndrome)	Malignant pleural effusion	Pleural infection/empyema	Sepsis
189	Lung Biopsy as Rare Cause of Thromboembolic Stroke: A Case Report	10.12659/AJCR.935587	Pulmonary Nodules of Infectious Etiology	Sarcoidosis	Pulmonary Nodules of Inflammatory Etiology	Vasculitis	Pulmonary Embolism	Cryptogenic Organizing Pneumonia	Septic Emboli	Rheumatoid Lung Nodules	Lung Abscesses	Hematologic Malignancy (despite the note on no definitive abnormal hematologic populations, it would still be a differential to consider)	Sarcoidosis:	Lymphoproliferative disorders	Vasculitis	Infective endocarditis	Systemic lupus erythematosus (SLE)	Inflammatory disorders	Pulmonary Langerhans cell histiocytosis (PLCH)	Chronic thromboembolic disease	Fungal infection	Cryptogenic organizing pneumonia (COP)
190	Cyclosporine A-Induced Conchal Hyperplasia with Nasal Obstruction in a Patient with Membranous Nephropathy	10.12659/AJCR.935362	Cyclosporine A induced gingival hyperplasia	Drug-induced hirsutism	Idiopathic nasal conchal hyperplasia	Drug-induced nasal obstruction	Secondary hypovitaminosis D	Membranous nephropathy	Hypertension	Renal insufficiency	Obstructive sleep apnea	Drug-induced rhinitis	Cyclosporine Toxicity	Adverse Drug Reaction	Drug-induced Gingival Hyperplasia	Idiopathic Hypertrophic Rhinitis	Hormonal Imbalances	Cushing Syndrome	Chronic Sinusitis	Nasal Polyposis	Non-Allergic Rhinitis	Systemic Lupus Erythematosus (SLE)
191	Unusual Case of Dehydration Leading to Severe Symptomatic Hypercalcemia	10.12659/AJCR.936204	Primary hyperparathyroidism	Malignancy-associated hypercalcemia	Familial hypocalciuric hypercalcemia	Granulomatous disease (e.g., sarcoidosis)	Vitamin D intoxication	Thyrotoxicosis	Milk-alkali syndrome	Thiazide-induced hypercalcemia	Adrenal insufficiency	Medication-induced hypercalcemia (e.g., due to lithium, thiazides)	Hyperparathyroidism	Malignancy	Medication-induced hypercalcemia	Dehydration	Hypervitaminosis D	Adrenal insufficiency	Hyperthyroidism	Sarcoidosis or other granulomatous diseases	Uncontrolled Diabetes Mellitus	Non-adherence to medication regimen
192	Critical Limb Ischemia as a Rare Presentation of Malignant Solitary Fibrous Tumor of the Pleura	10.12659/AJCR.935445	Recurrent Solitary Fibrous Tumor (SFT)	Arterial Thromboembolism	Acute Limb Ischemia	Metastatic Disease	Tumor Emboli	Secondary Hypertension	Paraneoplastic Syndrome	Compartment Syndrome (necessitating fasciotomy)	Pulmonary Hypertension (suggested by recruitment of pulmonary arteries)	Postoperative Complications (potential for re-occlusion or post-thrombotomy syndrome)	Recurrent Solitary Fibrous Tumor (SFT)	Metastatic Solitary Fibrous Tumor	Tumor Emboli	Cardiac Invasion by SFT	Hypertensive Emergency	Vasculitis	Hypercoagulable State	Compartment Syndrome	Paraneoplastic Syndrome	Pulmonary Embolism
193	Left Adrenal Ganglioneuroma Treated by Laparoscopic Adrenalectomy in a 41-Year-Old Woman: A Case Report	10.12659/AJCR.936138	Adrenal adenoma	Pheochromocytoma	Neuroblastoma	Ganglioneuroma	Renal colic due to nephrolithiasis	Systemic lupus erythematosus (as a background illness)	Adrenal cortical carcinoma	Myelolipoma	Adrenal hemorrhage	Metastatic disease to the adrenal gland	Renal colic	Urinary tract infection (UTI)	Pyelonephritis	Lupus nephritis	Adrenal hemorrhage	Adrenal adenoma	Adrenal carcinoma	Pheochromocytoma	Adrenal cortical carcinoma	Metastasis to the adrenal gland
194	Postoperative Serotonin Syndrome Following Administration of Preoperative Intrapulmonary Methylene Blue and Intraoperative Granisetron: A Case Report	10.12659/AJCR.936317	Serotonin Syndrome	Delirium	Postoperative Cognitive Dysfunction (POCD)	Malignant Hyperthermia	Electrolyte Imbalance	Anesthetic Complications	Drug Interaction or Adverse Effect	Acute Stress Response	Hypoxia	Pneumonia or Postoperative Lung Complications	Postoperative delirium	Postoperative cognitive dysfunction (POCD)	Serotonin syndrome	Neuroleptic malignant syndrome (NMS)	Acute drug reaction or overdose	Hyperactive response to the residual effects of anesthesia	Hypoxia	Acute pain or discomfort	Substance withdrawal	Electrolyte imbalance or dehydration
195	Anterior Mediastinal Myelolipoma: A Case Report and Review of the Literature	10.12659/AJCR.936005	Myelolipoma	Lipoma	Chondrosarcoma	Chondroma	Osteosarcoma	Fibroma	Fibrosarcoma	Metastatic carcinoma	Hemangioma	Hamartoma	Myelolipoma	Teratoma	Liposarcoma	Mesenchymal Hamartoma	Chondrosarcoma	Ossifying Fibromyxoid Tumor (OFMT)	Fibrous Dysplasia	Hematolymphoid neoplasm	Bone metastases from an unknown primary tumor	Metaplastic carcinoma
196	Progressive Worsening of Neurological Manifestations in HIV-Associated Opportunistic Central Nervous System (CNS) Infection Patients After COVID-19 Vaccinations: A Possible Co-Incidence Causality	10.12659/AJCR.936257	HIV/AIDS	Toxoplasmosis	Cytomegalovirus (CMV) infection	Rubella	Atypical pneumonia	Cryptococcal meningitis	Progressive multifocal leukoencephalopathy (PML)	Primary CNS lymphoma	Tuberculosis	Neurosyphilis	HIV/AIDS	Neurological Manifestations of HIV	Opportunistic Infections	Toxoplasmosis	Cytomegalovirus (CMV) Infection	Atypical Pneumonia	Tuberculosis	Rubella Virus Infection	Neurosyphilis	Progressive Multifocal Leukoencephalopathy (PML)
197	An Unusual Case of Stroke as the Initial Manifestation of Early Takayasu Arteritis with Normal Erythrocyte Sedimentation Rate (ESR): Diagnosis and Treatment	10.12659/AJCR.936321	Ischemic stroke	Carotid artery dissection	Carotid artery thrombosis	Vasculitis	Cryptogenic stroke	Subarachnoid hemorrhage	Migrainous stroke	Hypercoagulable states	Atrial myxoma	Fibromuscular dysplasia	Cerebrovascular accident (Stroke)	Large vessel vasculitis (Giant Cell Arteritis, Takayasu's Arteritis)	Carotid artery dissection	Atherosclerotic Cardiovascular Disease	Moyamoya disease	Fibromuscular dysplasia	Hypercoagulable state	Infective endocarditis	Systemic embolism	Cancer-related hypercoagulable state (Trousseau Syndrome)
198	A Rare Case of Good Outcome of Hodgkin Lymphoma in a Patient with HIV on Antiretroviral Therapy (ART)	10.12659/AJCR.936267	Hodgkin's lymphoma	Non-Hodgkin's lymphoma	Lymphadenitis	Infectious mononucleosis	Tuberculosis	Castleman's disease	Kaposi's sarcoma	Sarcoidosis	Lymphogranuloma venereum	Syphilis	Lymphoma (Hodgkin's and Non-Hodgkin's)	Kaposi's Sarcoma	Castleman's Disease	Lymphadenitis	Mycobacterial Infections	Secondary Syphilis	Lymphogranuloma Venereum	Cat Scratch Disease	Primary Immunodeficiency Diseases	Metastatic Cancer
199	Longitudinal Follow-Up of Asymptomatic COVID-19 Myocarditis with Cardiac Magnetic Resonance Imaging	10.12659/AJCR.935492	Myocarditis	Pericarditis	Post-viral cardiomyopathy	Dilated cardiomyopathy	Right atrial enlargement	Incomplete right bundle branch block	Sinus bradycardia	Sub-epicardial cardiomyopathy	Pericardial effusion	Coronary artery disease	Post-acute sequelae of SARS-CoV-2 infection (PASC), also known as Long COVID	Myocarditis	Pericarditis	Viral cardiomyopathy	Post-viral syndrome	Non-cardiac chest pain	Anxiety-related chest pain	Myocardial infarction (heart attack)	Pulmonary embolism (PE)	Coronary artery spasm (Prinzmetal's angina)
200	Case of a Deep Neck Abscess During Treatment for COVID-19	10.12659/AJCR.936034	COVID-19	Hypoxemia	Fever of unknown origin	Myositis	Cellulitis	Sternoclavicular arthritis	Mediastinitis	Bacterial infection due to methicillin-susceptible Staphylococcus aureus	Deep vein thrombosis	Pulmonary embolism	Septic arthritis	Osteomyelitis	Soft tissue abscess	Cellulitis	Necrotizing fasciitis	Mediastinitis	Bacteremia	Sepsis or septic shock	Pharyngitis or Tonsillitis	Post-viral immunosuppression-related infection
201	A Case of COVID-19-Induced Delayed-Onset Myocarditis	10.12659/AJCR.935577	Acute myocarditis	COVID-19 pneumonia	ST-elevation myocardial infarction (STEMI)	Congestive heart failure	Cardiogenic shock	Viral cardiomyopathy	Pulmonary edema	Acute respiratory distress syndrome (ARDS)	Sepsis-induced cardiomyopathy	Thromboembolic disease	COVID-19 Pneumonia	Myocarditis	Acute Heart Failure	Takotsubo Cardiomyopathy (Broken Heart Syndrome)	Pulmonary Edema	Acute Respiratory Distress Syndrome (ARDS)	Sepsis	Pericarditis	Dressler's Syndrome (post-myocardial infarction syndrome)	Viral-induced cardiomyopathy
202	Hemothorax as an Occult Cause of Hypotension After Transseptal Puncture	10.12659/AJCR.936188	Cardiac tamponade	Hemothorax	Hypovolemic shock	Atrial fibrillation	Atrial flutter	Iatrogenic cardiac perforation	Pulmonary embolism	Myocardial infarction	Heart failure	Anemia secondary to blood loss	Cardiac Tamponade	Hemothorax	Intraoperative Bleeding	Vasovagal Reaction	Hemorrhagic Shock	Pericardial Effusion	Septic Shock	Acute Heart Failure	Atrial or Ventricular Rupture	Pulmonary Embolism
203	Clostridium perfringens and Escherichia coli Bacteremia in a Patient with Acute Obstructive Suppurative Cholangitis: A Case Report and Review of the Literature	10.12659/AJCR.936329	Cholangitis	Cholecystitis	Biliary tract infection	Sepsis	Clostridium perfringens infection	Escherichia coli infection	Liver abscess	Gallstone pancreatitis	Septic shock	Bacteremia	Ascending Cholangitis	Acute Cholecystitis	Biliary Sepsis	Biliary Tract Obstruction (due to gallstones)	Biliary Peritonitis	Gangrenous Cholecystitis	Liver Abscess	Pancreatitis	Septic Shock	Perihepatitis
204	Successful Resuscitation of Cardiac Arrest After Refeeding Syndrome Associated with Hiatal Hernia: A Case Report	10.12659/AJCR.935605	Wernicke’s encephalopathy	Hypothermia	Reflux esophagitis	Anemia	Renal dysfunction	Hypokalemia	Malnutrition	Ventricular tachycardia	Hiatal hernia	Electrolyte imbalance	Severe Malnutrition	Wernicke's Encephalopathy	Refeeding Syndrome	Anorexia Nervosa	Severe Anemia	Hypothermia	Chronic Gastritis/Gastric Ulcer	Bradycardia	Reflux Esophagitis	Hiatal Hernia
205	Neuroleptic Malignant Syndrome with Adrenal Insufficiency After BNT162b2 COVID-19 Vaccination in a Man Taking Valproate: A Case Report	10.12659/AJCR.936217	Rhabdomyolysis	Neuroleptic malignant syndrome (NMS)	Sepsis	Acute renal failure	Drug-induced liver injury	Autoimmune disorder	Systemic inflammatory response syndrome (SIRS)	Vaccine-related adverse effect	Viral myositis	Hemophagocytic lymphohistiocytosis (HLH)	Neuroleptic Malignant Syndrome (NMS)	Serotonin Syndrome	Malignant Hyperthermia	Drug-induced fever	Systemic infection	Autoimmune / inflammatory condition	Drug interaction / adverse reaction to the COVID-19 vaccine	Rhabdomyolysis	Endocrine disorders	Heat stroke
206	Colonic Pseudolipomatosis: A Rare but Characteristic Endoscopic Condition	10.12659/AJCR.936045	Serrated Polyposis Syndrome	Hyperplastic Polyposis	Traditional Serrated Adenoma	Colonic Pneumatosis	Sessile Serrated Lesion	Sessile Serrated Polyp	Mucosal Pneumatosis	Inflammatory Polyp	Benign Lymphoid Polyp	Cronkhite-Canada Syndrome	Pneumatosis Cystoides Intestinalis (PCI)	Emphysematous Colitis	Colonic Pseudo-Obstruction (Ogilvie's Syndrome)	Sessile Serrated Adenoma/Polyp (SSA/P)	Hyperplastic Polyp	Inflammatory Bowel Disease (IBD)	Diverticular Disease	Malignant Neoplasm	Vascular Abnormalities	Parasitic Infections
207	A 66-Year-Old Man Presenting with Port-Site Metastatic Gastric Adenocarcinoma 4 Years After Laparoscopic Resection of a Rectal Adenocarcinoma	10.12659/AJCR.935704	Gastric adenocarcinoma	Metastatic adenocarcinoma to the abdominal wall	Rectal cancer recurrence	Secondary metastasis from a primary gastric cancer	Postoperative incisional hernia	Port site hernia	Localized port site infection	Soft tissue sarcoma	Gastrointestinal stromal tumor (GIST)	Lymphoma	Gastric adenocarcinoma	Rectal cancer recurrence	Metastatic gastric adenocarcinoma	Primary abdominal wall cancer (Abdominal wall metastasis)	Metastatic rectal cancer	Chronic Heart Failure exacerbation	Atrial Fibrillation exacerbation	Diabetes-related complications	Kidney disease progression	Ischemic heart disease progression or complication
208	An "Unusual" Diverticulated Appearance in Adult Direct Gerbode Defect: A Case Report	10.12659/AJCR.935537	Atrial Septal Defect (ASD)	Ventricular Septal Defect (VSD)	Patent Foramen Ovale (PFO)	Congestive Heart Failure (CHF)	Pulmonary Hypertension	Cardiomyopathy	Aortic Valve Disease	Mitral Valve Disease	Coronary Artery Disease (CAD)	Hypertensive Heart Disease	Atrial Septal Defect (ASD)	Ventricular Septal Defect (VSD)	Heart Failure	Hypertensive Heart Disease	Pulmonary Hypertension	Coronary Artery Disease (CAD)	Mitral Valve Regurgitation	Tricuspid Valve Regurgitation	Cardiomyopathy	Aortic Valve Disease
209	Systemic Lupus Erythematous and Neuromyelitis Optica Causing Hypercapnic Respiratory Failure	10.12659/AJCR.936283	Systemic Lupus Erythematosus (SLE)	Neuromyelitis Optica Spectrum Disorder (NMOSD)	Cardiomyopathy	Pulmonary Embolism	Multiple Sclerosis	Myelitis	Antiphospholipid Syndrome	Sarcoidosis	Sjögren's Syndrome	Asthma Exacerbation	Neuromyelitis Optica Spectrum Disorder (NMOSD)	Systemic Lupus Erythematosus (SLE)	SLE Myelitis	Lupus cardiomyopathy	Antiphospholipid Syndrome (APS)	Multiple Sclerosis (MS)	Myasthenia Gravis	Vasculitis	Guillain-Barré Syndrome (GBS)	Sarcoidosis
210	Acute Limb Ischemia in Cogan Syndrome	10.12659/AJCR.935929	Acute limb ischemia	Cogan's syndrome	Embolic disease	Vasculitis	Thromboangiitis obliterans (Buerger's disease)	Atherosclerosis	Pyoderma gangrenosum (as part of his past medical history)	Inflammatory arthritis	Cholesterol embolization syndrome	Immunosuppression-related infection	Acute Arterial Occlusion	Thromboangiitis Obliterans (Buerger's Disease)	Peripheral Artery Disease (PAD)	Thoracic Outlet Syndrome	Complex Regional Pain Syndrome (CRPS)	Atherosclerosis	Raynaud's Phenomenon	Deep Vein Thrombosis (DVT)	Takayasu's arteritis	Acute Compartment Syndrome
211	Unilateral Subhyaloid Hemorrhage as a Presenting Sign of Chronic Myeloid Leukemia	10.12659/AJCR.936266	Acute Leukemia	Chronic Myeloid Leukemia	Subhyaloid Hemorrhage	Hyperviscosity Syndrome	Retinal Vein Occlusion	Anemia-related Retinal Changes	Leukemic Retinopathy	Hypertensive Retinopathy	Diabetic Retinopathy	Retinal Artery Occlusion	Chronic Myeloid Leukemia (CML)	Acute Lymphoblastic Leukemia (ALL)	Acute Myeloid Leukemia (AML)	Polycythemia Vera	Essential Thrombocythemia	Myelofibrosis	Infective Endocarditis	Retinal Vein Occlusion	Diabetic Retinopathy	Hypertensive Retinopathy
212	A Case of Synthetic Cannabinoid (K2)-Induced Posterior Reversible Encephalopathy Syndrome (PRES)	10.12659/AJCR.936209	Autoimmune encephalitis	Urinary tract infection (UTI) with associated delirium	Substance-induced psychotic disorder	Partial complex seizures	Psychiatric disorder such as schizophrenia or bipolar disorder with psychotic features	Central nervous system (CNS) infection with atypical presentation	Cannabinoid hyperemesis syndrome	Toxic encephalopathy	Postictal state	Psychogenic nonepileptic seizures (PNES)	Anti-NMDA Receptor Encephalitis	Substance-Induced Psychotic Disorder	Neurological Sequelae from Urinary Tract Infection (UTI)	Complex Partial Seizures	Limbic Encephalitis	Psychogenic Non-Epileptic Seizures (PNES)	Hashimoto's Encephalopathy	Infectious Encephalitis	Schizophrenia or Bipolar Disorder	Metabolic or Toxic Encephalopathy
213	Case of Moxifloxacin-Induced Black Hairy Tongue	10.12659/AJCR.936235	Black hairy tongue	Drug-induced pigmentation	Oral pigmented nevi	Oral melanotic macule	Peutz-Jeghers syndrome	Addison's disease	Hyperpigmentation due to systemic disease	Melanoma	Minocycline-induced pigmentation	Laugier-Hunziker syndrome	Drug-induced pigmentation	Lingua villosa nigra (Black hairy tongue)	Candidiasis (oral thrush)	Benign migratory glossitis (geographic tongue)	Peutz-Jeghers Syndrome	Addison's disease	Drug reaction with eosinophilia and systemic symptoms (DRESS) Syndrome	Pellagra	Amyloidosis	Vitamin B12 deficiency
214	Successful Conservative Treatment of an Acute Arterial Occlusion After Total Knee Arthroplasty: Report of 2 Cases and Review of the Literature	10.12659/AJCR.936295	Osteoarthritis	Varus deformity of the knee	Obesity (or overweight, indicated by high BMI)	Compartment syndrome (considering the symptoms post-surgery and tourniquet use)	Popliteal artery occlusion	Limited range of motion in the knee joint	Vascular insufficiency of the lower extremity	Deep vein thrombosis (DVT) (considered as a differential for vascular issues post-surgery)	Peripheral neuropathy (considering weakness in dorsiflexion of the right toe)	Myocardial infarction (as a potential but not evident risk, given the age and surgical stress)	Perioperative Popliteal Artery Occlusion	Thromboembolism (Deep Venous Thrombosis or Pulmonary Embolism)	Atherosclerosis	Arterial Embolism	Compartment Syndrome	Peripheral Artery Disease (PAD)	Diabetes	Hyperlipidemia	Obesity Hypoventilation Syndrome	Osteoarthritis
215	A Rare Case of an Intracranial Dermoid Cyst with Atypical Appearance on Computed Tomography and Magnetic Resonance Imaging	10.12659/AJCR.935115	Epidermoid cyst	Dermoid cyst	Arachnoid cyst	Colloid cyst	Rathke’s cleft cyst	Craniopharyngioma	Meningioma	Hemangioblastoma	Metastatic brain tumor	Cholesterol granuloma	Epidermoid cyst	Dermoid cyst	Arachnoid cyst	Cholesterol granuloma	Colloid cyst	Hemangioblastoma	Meningioma	Cerebellar metastasis	Pilocytic astrocytoma	Schwannoma
216	Asymptomatic Caseous Calcification of the Mitral Annulus in a 66-Year-Old Woman with 3-Year Imaging Follow-Up	10.12659/AJCR.936296	Cardiac Myxoma	Papillary Fibroelastoma	Cardiac Sarcoma	Metastatic Tumor to the Heart	Lipomatous Hypertrophy of the Interatrial Septum	Thrombus	Cardiac Fibroma	Paraganglioma	Pericardial Cyst	Calcific Mitral Annulus	Cardiac Tumor	Metastatic Neoplasm	Intracardiac Thrombus	Infective Endocarditis	Cardiac Calcification	Mitral Annular Calcification (MAC)	Caseous Calcification of the Mitral Annulus	Papillary Fibroelastoma	Rhabdomyoma	Pericardial Cyst or other Pericardial Masses
217	Transient Complete Blindness Due to Metformin-Associated Lactic Acidosis (MALA) Reversed with Hemodialysis	10.12659/AJCR.935730	Diabetic ketoacidosis (DKA)	Hyperosmolar hyperglycemic state (HHS)	Sepsis	Metformin-associated lactic acidosis (MALA)	Acute kidney injury (AKI)	Diverticulitis	Cerebral vascular accident (CVA) / Stroke	Thyroid storm	Addisonian crisis	Methanol or ethylene glycol poisoning (despite the negative volatile screen, clinical suspicion could still be high given the presentation)	Diabetic Ketoacidosis (DKA)	Acute Kidney Injury (AKI)	Lactic Acidosis	Gastroenteritis	Diverticulitis	Ischemic Colitis	Metformin-associated Lactic Acidosis (MALA)	Septic Shock	Cortical Blindness	Drug or toxin-induced illness
218	Complete Plaque Regression in Patients with Peyronie's Disease After Multimodal Treatment with Antioxidants: A Report of 2 Cases	10.12659/AJCR.936146	Peyronie's Disease	Erectile Dysfunction	Chronic Penile Pain	Penile Fibrosis	Penile Fracture (healed)	Dupuytren's Contracture (related condition)	Induratio Penis Plastica	Calcific Urethritis	Penile Cancer	Penile Trauma (old, healed)	Peyronie's disease	Penile Fracture	Penile Cancer	Penile Doppler Ultrasound Abnormalities	Erectile Dysfunction	Connective Tissue Disorder	Chronic Inflammation or Infection	Vascular Conditions	Penile Prosthesis Complications	Psychogenic Erectile Dysfunction
219	Histiocytic Sarcoma with an Unusual Clinical Manifestation Imitating Malignant Vascular Tumor: A Case Report	10.12659/AJCR.935824	Angiosarcoma	Histiocytic Sarcoma	Dermatofibrosarcoma protuberans	Atypical fibroxanthoma	Kaposi Sarcoma	Malignant fibrous histiocytoma	Leiomyosarcoma	Solitary fibrous tumor	Lymphoma	Metastatic Carcinoma	Histiocytic Sarcoma	Non-Langerhans cell histiocytosis	Cutaneous Lymphoma	Extramedullary Hematopoiesis	Cutaneous Leiomyosarcoma	Cutaneous metastasis of a visceral malignancy	Malignant Melanoma	Dermatofibrosarcoma Protuberans (DFSP)	Mycosis Fungoides	Angiosarcoma
220	A 61-Year-Old Woman Presenting with Low Back Pain Diagnosed with IgG4-Related Disease Affecting the Thoracoabdominal Aorta and Retroperitoneum	10.12659/AJCR.935007	IgG4-related disease	Retroperitoneal fibrosis	Lymphoma	Metastatic breast cancer	Chronic inflammation	Anemia of chronic disease	Paraneoplastic syndrome	Vasculitis	Thrombophlebitis	Secondary hydronephrosis	IgG4-Related Disease (IgG4-RD)	Metastatic Breast Cancer	Vasculitis	Lymphoma	Infective Endocarditis	Connective Tissue Disease/SLE (Systemic Lupus Erythematosus)	Sarcoidosis	Tuberculosis (TB)	Paraneoplastic Syndrome	Retroperitoneal Fibrosis
221	Waterhouse-Friderichsen Syndrome with Bilateral Adrenal Hemorrhage Associated with Methicillin-Resistant Staphylococcus aureus (MRSA) Bacteremia in an Adult Patient with History of Intravenous Drug Use	10.12659/AJCR.936096	Spinal epidural abscess	Osteomyelitis	Discitis	Methicillin-resistant Staphylococcus aureus (MRSA) bacteremia	Septic shock	Acute adrenal hemorrhage	Acute hypoxemic respiratory failure	Cervical cord injury	Substance use disorder	Pneumonia	Infective Endocarditis	Spinal Epidural Abscess	Septicemia	Adrenal Hemorrhage	Osteomyelitis and Discitis	Neurological Complications of Substance Abuse	Methicillin-Resistant Staphylococcus aureus (MRSA) Pneumonia	Complicated Drug Overdose	Hematogenous spread of MRSA infection causing multisystemic involvement	Neck Trauma leading to Spinal Cord Injury
222	Mixed Endometrial Stromal and Smooth Muscle Tumor of the Uterus with Unusual Morphologic Features in a 35-Year-Old Nulliparous Woman: A Case Report	10.12659/AJCR.935944	Leiomyoma (Fibroid)	Endometrial stromal sarcoma	Leiomyosarcoma	Adenomyosis	Endometrial carcinoma	Uterine sarcoma	Endometrioid carcinoma	Ovarian sex-cord tumor	Fibrosarcoma	Carcinosarcoma	low-grade endometrial stromal sarcoma	Uterine fibroids (Leiomyomas)	Adenomyosis	Endometrial polyps	Uterine sarcoma	Polycystic Ovary Syndrome (PCOS)	Endometrial hyperplasia	Ovarian cysts or tumors	Endometriosis	Menorrhagia from hormonal imbalance
223	Adenomyoepithelioma of the Breast: A Report of 3 Cases	10.12659/AJCR.936070	Breast Cancer	Ductal Carcinoma in Situ (DCIS)	Lobular Carcinoma in Situ (LCIS)	Fibrocystic Breast Changes	Atypical Ductal Hyperplasia	Intraductal Papilloma	Fibroadenoma	Phyllodes Tumor	Breast Calcifications of Benign Etiology	Radial Scar	Fibrocystic Changes	Adenosis	Fibroadenoma	Radial Scars/Complex Sclerosing Lesions	Fat Necrosis	Sclerosing Adenosis	Ductal Carcinoma In Situ (DCIS)	Intraductal Papilloma	Breast Cysts	Lobular Carcinoma In Situ (LCIS)
224	A 60-Year-Old Swiss Woman Presenting with Migratory Radicular Pain Diagnosed with Lyme Disease by Western Blot	10.12659/AJCR.935717	Lyme Disease	Diabetic Neuropathy	Lumbar Radiculopathy	Mitral Valve Prolapse Syndrome	Lumbar Discopathy	Lumbar Canal Stenosis	Lumbar Foraminal Stenosis	Deep White Matter Pathology	Vasculitis	Paraproteinemia (though noted as negative in the description, it is a differential to consider)	Lyme disease	Lumbar radiculopathy	Prediabetic neuropathy	Guillain-Barré Syndrome (GBS)	Chronic Inflammatory Demyelinating Polyneuropathy (CIDP)	Vasculitic neuropathy	Neurological manifestations of mitral valve prolapse (MVP)	Autoimmune diseases	Post-infectious or post-vaccine immune-mediated neuropathy	Paraneoplastic syndrome
225	Life-Threatening Cardiac Tamponade Secondary to COVID-19 Treated with Uniportal Video-Assisted Thoracoscopic Surgery: A Case Report	10.12659/AJCR.935839	Post-COVID-19 syndrome	Pulmonary embolism	Sepsis	Deep vein thrombosis (DVT)	Cardiac tamponade	Pneumonia	Acute respiratory distress syndrome (ARDS)	Heart failure	Pericardial effusion	Myocardial infarction	Post-Acute Sequelae of SARS-CoV-2 infection (PASC)	Pulmonary Embolism (PE)	Secondary Bacterial Pneumonia	Cardiac Tamponade	Drug-induced lung injury	Post-viral syndrome	Acute Respiratory Distress Syndrome (ARDS)	Pulmonary Hypertension	Chronic Thromboembolic Pulmonary Hypertension (CTEPH)	Myocarditis or pericarditis due to previous COVID-19 infection
226	Ventriculoperitoneal Shunt Failure Due to Distal Peritoneal Catheter Kinking	10.12659/AJCR.935077	Shunt malfunction	Shunt infection	Intracranial hypertension	Low-pressure headache	Shunt migration	Ventriculoperitoneal shunt blockage	Chiari malformation-related syrinx	Slit ventricle syndrome	Subdural hematoma	Cerebrospinal fluid leak	Ventriculoperitoneal (VP) Shunt Malfunction or Obstruction	VP Shunt Overdrainage	VP Shunt Infection	Chiari Malformation Progression/Recurrence	Intracranial Hypotension	Cerebrospinal Fluid (CSF) Leak	Subdural Hematoma	Intracranial Hypertension	Meningitis	Intracranial Mass
227	Management of an Extensive Intraparotid and Auricular Arteriovenous Malformation	10.12659/AJCR.935337	Arteriovenous malformation	Parotid gland tumor	Hemangioma	Vascular malformation	Lymphatic malformation	Paraganglioma	Neurofibromatosis	Carotid body tumor	Glomus tumor	Lymphadenopathy	Arteriovenous Malformation (AVM)	Venous Malformation	Arteriovenous Fistula (AVF)	Carotid Body Tumor (Paraganglioma)	Cervical Lymphadenopathy	Parotid Gland Neoplasms	Kimura Disease	Angiosarcoma	Hemangioma	Lymphatic Malformation
228	Infected Retained Catheter-Related Sheath, an Underrecognized Complication of Central Venous Catheter Insertion: A Case Report	10.12659/AJCR.936290	Catheter-related bloodstream infection (CRBSI)	Infective endocarditis	Septic thrombophlebitis	Superior vena cava syndrome	Fungemia	Bacterial endocarditis	Thrombosis	Central line-associated bloodstream infection (CLABSI)	Mycotic aneurysm	Sepsis	Catheter-related bloodstream infection (CRBSI)	Infective Endocarditis	Septic Thrombophlebitis	Fungal Infection	Metastatic Infection (Bacterial Emboli)	Immunodeficiency Disorder	Catheter-related venous thromboembolism (CR-VTE)	Autoimmune disease	Lymphoma/Leukemia	Splenomegaly or Hyposplenism
229	A Case of Hemophagocytic Lymphohistiocytosis (HLH) Secondary to T Cell Lymphoma and Cytomegalovirus (CMV) Infection and Complicated by Tumor Lysis Syndrome (TLS)	10.12659/AJCR.935915	Hemophagocytic lymphohistiocytosis (HLH)	Septic shock	Disseminated tuberculosis	Non-tuberculous mycobacterial infection	Adult-onset Still's disease	Systemic inflammatory response syndrome (SIRS)	Multi-organ dysfunction syndrome (MODS)	Acute respiratory distress syndrome (ARDS)	Sepsis of unknown etiology	Autoimmune lymphoproliferative syndrome (ALPS)	Hemophagocytic Lymphohistiocytosis (HLH)	Sepsis	Congestive Heart Failure (CHF)	Hepatic Cirrhosis	Chronic Kidney Disease (CKD)	Malignancy (Undifferentiated)	HIV/AIDS	Tuberculosis	Autoimmune Diseases (such as Systemic Lupus Erythematosus or Rheumatoid Arthritis)	Pneumonia
230	Portal and Mesenteric Vein Thrombosis Associated with Decompression Sickness in a 48-Year-Old Deep Sea Self-Contained Underwater Breathing Apparatus (SCUBA) Diver	10.12659/AJCR.935473	Decompression sickness	Portal vein gas embolism	Superior mesenteric vein gas embolism	Gastritis	Fatty liver disease (hepatic steatosis)	Non-anion gap metabolic acidosis	Normocytic anemia	Acute hepatitis	Abdominal infection or abscess	Gastrointestinal ischemia	Decompression Sickness (DCS) Type II	Portal Vein Gas (PVG)	Gastritis	Peptic Ulcer Disease (PUD)	Hepatic Disease	Portal Vein Thrombosis (PVT)	Mesenteric Ischemia	Cholangitis	Pancreatitis	Intestinal Obstruction or Ileus
231	Total Pharyngo-Laryngo-Cervical-Esophagectomy with Jejunal Free Flap Reconstruction in a Developing Country: A Case Report from Vietnam	10.12659/AJCR.934974	Squamous cell carcinoma of the pharynx	Esophageal carcinoma	Laryngeal carcinoma	Oropharyngeal carcinoma	Hypopharyngeal carcinoma	Cervical lymphadenopathy	Alcohol-related laryngeal and pharyngeal pathology	Tobacco-related laryngeal and pharyngeal pathology	Metastatic head and neck cancer	Laryngopharyngeal reflux disease	Squamous Cell Carcinoma	Other malignancies	Esophageal Stricture or Stenosis	Achalasia	Esophageal webs	Zenker's diverticulum	Neurological disorders	Esophagitis	Plummer-Vinson syndrome	Foreign body in the esophagus
232	Ischemic Optic Neuropathy After Administration of a SARS-CoV-2 Vaccine: A Report of 2 Cases	10.12659/AJCR.935095	Optic neuritis	Non-arteritic anterior ischemic optic neuropathy (NAION)	Arteritic anterior ischemic optic neuropathy (AAION)	Papilledema	Idiopathic intracranial hypertension (IIH)	Neuroretinitis	Central retinal vein occlusion (CRVO)	Central retinal artery occlusion (CRAO)	Optic disc drusen	Leber's hereditary optic neuropathy (LHON)	Vaccine-induced Thrombosis and Thrombocytopenia (VITT)	Non-arteritic Anterior Ischemic Optic Neuropathy (NAION)	Papilledema	Optic neuritis	Idiopathic Intracranial Hypertension (IIH)	Leber's Hereditary Optic Neuropathy (LHON)	Central Retinal Vein Occlusion (CRVO)	Giant Cell Arteritis (GCA)	Neuroretinitis	Cryptococcal Meningitis
233	Negative-Pressure Pulmonary Edema After Difficult Endotracheal Intubation in a Patient with Juvenile Rheumatoid Arthritis Undergoing Spigelian Hernia Surgery: A Case Report	10.12659/AJCR.934678	Spigelian hernia	Juvenile rheumatoid arthritis	Difficult airway	Pulmonary edema	Respiratory failure	Gastric distension	Neck aerodermectasia	Bradycardia	Acute respiratory distress syndrome (ARDS)	Iatrogenic trauma (related to medical intervention)	Spigelian Hernia	Juvenile Rheumatoid Arthritis (JRA)	Growth hormone deficiency or other forms of dwarfism	Temporomandibular joint disorders (TMJ)	Obstructive sleep apnea (OSA)	Tracheomalacia or laryngomalacia	Laryngeal or pharyngeal tumor	Pulmonary edema of non-cardiogenic origin	Diffuse parenchymal lung disease (DPLD)	Myopathy or muscular dystrophy
234	A Case of Multifocal Extramedullary and Non-Hepatosplenic Extramedullary Hematopoiesis in a 43-Year-Old Man with a History of Congenital Eisenmenger Syndrome	10.12659/AJCR.935141	Myeloproliferative neoplasm	Lymphoma	Metastatic carcinoma	Chronic myeloid leukemia	Myelodysplastic syndrome	Paraneoplastic syndrome	Primary myelofibrosis	Extramedullary hematopoiesis	Angiosarcoma	Thrombocythemia	Chronic Myeloproliferative Disorder	Chronic Myelomonocytic Leukemia (CMML)	Primary Myelofibrosis	Metastatic Cancer	Myelodysplastic Syndrome (MDS)	Lymphoma	Chronic Lymphocytic Leukemia (CLL)	Leukemoid Reaction	Erdheim-Chester Disease	Autoimmune Myelofibrosis
235	Fournier's Gangrene During Pregnancy in a Patient with Crohn's Disease	10.12659/AJCR.934942	Necrotizing fasciitis	Perianal abscess	Crohn's disease flare or complication	Puerperal sepsis	Anorectal fistula	Fournier's gangrene	Intra-abdominal sepsis	Ischiorectal abscess	Perianal Crohn's disease	Septic shock	Perianal abscess	Fournier's gangrene	Anorectal fistula	Crohn's Disease Flare-up	Sepsis	Pelvic Inflammatory Disease (PID)	Anal fissure	Perineal hernia	Rectal Cancer	Proctitis
236	Lambl's Excrescences Associated with Cardioembolic Stroke	10.12659/AJCR.934859	Cerebrovascular accident (stroke)	Diabetes mellitus type 2	Carotid artery disease	Aortic insufficiency	Atheroembolism	Cardiac source of embolism	Hypertension	Hyperlipidemia	Retinopathy	Diabetic neuropathy	Stroke (Ischemic stroke, specifically)	Transient Ischemic Attack (TIA)	Hemorrhagic stroke	Cerebral Venous Sinus Thrombosis (CVST)	Brain tumor	Diabetic Ketoacidosis (DKA)	Hypoglycemia or hyperglycemia	Migraine (Complex or with Aura)	Multiple sclerosis (MS)	Hypertensive encephalopathy
237	A 27-Year-Old Brazilian Woman with a History of Left Salpingectomy and Late Diagnosis of an Extra-Uterine Intra-Abdominal Pregnancy and Live Birth at 26 Weeks' Gestation	10.12659/AJCR.934401	Abdominal pregnancy	Uterine rupture	Placenta accreta	Placenta percreta	Gestational diabetes	Ureteral obstruction	Hydronephrosis	Fetal growth restriction	Fetal cranial abnormality	Cervical incompetence	Abdominal pregnancy	Intraligamentary pregnancy	Rudimentary horn pregnancy	Cesarean Scar Pregnancy	Tubal pregnancy with secondary implantation	Ovarian pregnancy	Abdominal pregnancy secondary to uterine rupture	Pregnancy of unknown location	Fetus in fetu	Gestational trophoblastic disease
238	What Causes Diagnostic Errors? Referred Patients and Our Own Cognitive Biases: A Case Report	10.12659/AJCR.935163	Crohn's Disease	Urinary Tract Infection (UTI)	Pyelonephritis	Nephrolithiasis	Enterovesical Fistula	Scoliosis	Protein-losing Nephropathy	Anemia of Chronic Disease	Malabsorption Syndrome	Osteomyelitis	Crohn's disease (CD)	Pyelonephritis	Vesicointestinal Fistula	Enterovesical Fistula	Renal Tubular Proteinuria	Nephrotic Syndrome	Inflammatory Back Pain/Spondyloarthritis	Musculoskeletal issues	Malabsorption syndrome	Septic Arthritis or Osteomyelitis
239	A Case of Pulmonary Hypertension in a 67-Year-Old Woman with Thiamine Deficiency Following Partial Gastrectomy and Exacerbated by Diuretics	10.12659/AJCR.935308	Pulmonary Hypertension	Heart Failure with preserved Ejection Fraction	Thiamine Deficiency/Beriberi	Right Ventricular Failure	Congestive Heart Failure	Diuretic-induced Hypovolemia	Tricuspid Valve Regurgitation	Cardiomegaly	Pulmonary Edema	Secondary Pulmonary Hypertension	High-Output Heart Failure due to Thiamine Deficiency	Cor Pulmonale	Right Heart Failure due to other causes	Liver Disease (Cirrhosis)	Congestive Heart Failure	Chronic Kidney Disease	Pulmonary Embolism	Chronic Thromboembolic Pulmonary Hypertension (CTEPH)	Hypoalbuminemia due to malnutrition or liver disease	Constrictive Pericarditis
240	Physical Examination Discovered Prostate Cancer Metastasis to the Testis: A Case Report	10.12659/AJCR.935521	Secondary malignancy due to radiation therapy	Radiation-induced sarcoma	Testicular cancer	Metastatic prostate cancer	Seminoma	Non-seminomatous germ cell tumor	Leydig cell tumor	Sertoli cell tumor	Lymphoma of the testis	Testicular metastasis from another primary site	Testicular Cancer (Primary or Metastatic Prostate Cancer)	Prostate Cancer Recurrence/Metastasis	Urothelial Carcinoma Recurrence/Metastasis	Complications of Radiation Cystitis (e.g. hemorrhagic cystitis)	Urethral Stricture Recurrence/Complications	Secondary malignancies due to radiation therapy (radiation-induced malignancies)	Bladder Dysfunction (e.g. Urinary incontinence, urinary retention) secondary to urethral stricture/radiation cystitis	Prostatitis or BPH causing urinary symptoms or abnormal PSA levels	Erectile Dysfunction secondary to prostate cancer treatment or aging	Hypogonadism or hormonal imbalance due to the orchiectomy
241	Solitary Neurocysticercosis Presenting with Focal Seizure and Secondary Generalized Tonic-Clonic Seizure	10.12659/AJCR.935483	Neurocysticercosis	Thalassemia-related cerebral vasculopathy	Seizure disorder	Migraine	Intracranial hypertension	Secondary epilepsy	Brain abscess	Intracranial neoplasm	Thalassemic pseudotumor	Encephalitis	Neurocysticercosis	Echinococcosis (Hydatid disease)	Tuberculoma	Cerebral abscess	Brain tumor (e.g., Glioma)	Hemorrhagic or ischemic stroke	Arteriovenous malformation (AVM)	Meningitis or Encephalitis	Subarachnoid hemorrhage (SAH)	Multiple sclerosis
242	Differential Diagnostic Challenges in the COVID-19 Pandemic: Renal Abscess After SARS-CoV-2 Infection in a Young Adolescent	10.12659/AJCR.935190	Multisystem inflammatory syndrome in children (MIS-C)	Post-acute sequelae of SARS-CoV-2 infection (PASC), also known as Long COVID	Renal abscess	Bacterial superinfection	Hematological disorder or malignancy	Autoimmune disease	Hepatosplenomegaly of an infectious or infiltrative nature	Renal cysts	An atypical presentation of a viral infection	Sepsis of unknown origin	COVID-19 associated Multisystem Inflammatory Syndrome in Children (MIS-C)	Post-Acute Sequelae of SARS-CoV-2 infection (PASC) or "Long COVID"	Renal abscess	Infective endocarditis	Lymphoma	Systemic lupus erythematosus (SLE)	Tuberculosis	Leukemia	Liver abscess	Renal cell carcinoma
243	Cutaneous Lesions: An Unusual Clinical Presentation of Small Cell Lung Cancer	10.12659/AJCR.935313	Metastatic lung cancer	Cutaneous metastasis	Malignant melanoma	Non-Hodgkin's lymphoma	Squamous cell carcinoma	Adenocarcinoma	Basal cell carcinoma	Pleural mesothelioma	Small cell lung cancer	Adrenal carcinoma	Lung Cancer (Non-Small Cell Lung Cancer or Small Cell Lung Cancer)	Cutaneous Metastasis of an Unknown Primary Cancer	Melanoma	Lymphoma	Merkel Cell Carcinoma	Adrenocortical Carcinoma	Leukemia Cutis (Skin Leukemia)	Cutaneous B-cell Lymphoma or T-cell Lymphoma	Breast Cancer	Gastrointestinal Malignancy
244	A Rare Case of Traumatic Innominate-Innominate Arteriovenous Fistula	10.12659/AJCR.934270	Traumatic arteriovenous fistula	Pulmonary hypertension	Congestive heart failure	Right-sided heart failure	Left ventricular hypertrophy	Aortic arch aneurysm	Mitral regurgitation	Tricuspid regurgitation	Cardiomegaly	Venous aneurysm	Traumatic Arteriovenous Fistula (AVF)	Chronic Congestive Heart Failure (CHF)	Pulmonary Hypertension	Valvular Heart Disease (Mitral and Tricuspid regurgitation)	Aneurysmal Innominate Veins	Cardiomyopathy	Arrhythmias	Cor Pulmonale	Infective Endocarditis	Secondary Erythrocytosis/Polycythemia
245	A 41-Year-Old Woman with a Late Cerebral Metastasis 16 Years After an Initial Diagnosis of Cutaneous Melanoma	10.12659/AJCR.935728	Malignant Melanoma	Brain Metastases	Lung Metastasis	Scalp Metastasis	Cerebral Hemorrhage	Cerebral Herniation	Dura Mater Invasion	Temporal Bone Invasion	Vertebral Metastasis	Intracranial Hematoma	Metastatic Melanoma	Leptomeningeal Metastases	Hemorrhagic Metastases	Brain Abscess	Intracranial Hemorrhage	Primary Brain Tumor	Cerebral Vasculitis	Neurological Paraneoplastic Syndrome	Central Nervous System (CNS) Infection	Cerebral Venous Thrombosis
246	The Missing Link: A Case of Severe Adverse Reaction to Histamine in Food and Beverages	10.12659/AJCR.934212	Histamine intolerance	Carcinoid syndrome	Mast cell activation syndrome	Systemic mastocytosis	Hereditary alpha tryptasemia	Idiopathic anaphylaxis	Chronic spontaneous urticaria	Flushing syndromes not elsewhere classified	Food allergy	Pheochromocytoma	Histamine Intolerance	Mast Cell Activation Syndrome (MCAS)	Carcinoid Syndrome	Hereditary Alpha Tryptasemia Syndrome (HATS)	Systemic Mastocytosis	Idiopathic Anaphylaxis	Gastrinoma (Zollinger-Ellison Syndrome)	Fabry Disease	Autonomic Dysreflexia	Familial Mediterranean Fever (FMF)
247	Acute Limb Ischemia After Self-Injection of Crushed Morphine Tablets into the Radial Artery: Role of Infrared Thermography in the Assessment of Tissue Perfusion	10.12659/AJCR.935336	Compartment Syndrome	Acute Ischemia	Raynaud's Phenomenon	Skin and Soft Tissue Infection	Thromboangiitis Obliterans (Buerger's Disease)	Intravenous Drug Use Complications	Vasculitis	Septic Emboli	Necrotizing Fasciitis	Digital Gangrene	Arterial Embolism	Peripheral Artery Disease (PAD)	Compartment Syndrome	Vasospastic Disorder (like Raynaud's Disease)	Ischemic Neuropathy	Drug-induced Vasculitis	Arterial Thrombosis	Skin Necrosis	Sepsis	Endocarditis
248	A Mixed Neuroendocrine/Non-Neuroendocrine Neoplasm Arising in the Background of Ulcerative Colitis: A Case Report and Review of the Literature	10.12659/AJCR.934396	Colonic adenocarcinoma	Neuroendocrine tumor	Ulcerative colitis (UC)	Liver cirrhosis	Hepatic vein thrombosis	Ascites	Hepatitis C virus (HCV) infection	Anemia (related to low hemoglobin)	Hyponatremia (related to sodium 117 mEq/L)	Bowel obstruction	Colorectal Cancer (CRC)	Ulcerative Colitis (UC)	Hepatitis C	Liver Cirrhosis	Portal Hypertension	Ascites	Bowel Obstruction	Malnutrition	Hyponatremia	Dehydration
249	A Rare Case of Synchronous Oncocytoma and Angiomyolipoma of the Kidney	10.12659/AJCR.935407	Renal Cell Carcinoma	Oncocytoma	Angiomyolipoma	Metanephric Adenoma	Clear Cell Renal Cell Carcinoma	Papillary Renal Cell Carcinoma	Chromophobe Renal Cell Carcinoma	Renal Oncocytosis	Epithelioid Angiomyolipoma	Renal Hamartoma	Oncocytoma	Renal Sarcoma	Metanephric adenoma	Papillary Renal Cell Carcinoma	Clear Cell Renal Cell Carcinoma	Renal medullary carcinoma	Transitional cell carcinoma	Renal lymphoma
250	Acute Hemorrhagic Leukoencephalitis - A Rare but Fatal Form of Acute Disseminated Encephalomyelitis - Complicated by Brain Herniation: A Case Report and Literature Review	10.12659/AJCR.935636	Viral Encephalitis	Acute Disseminated Encephalomyelitis (ADEM)	Cerebral Vasculitis	Autoimmune Encephalitis	Bacterial Meningitis	Cryptococcal Meningitis	Subacute Sclerosing Panencephalitis	Progressive Multifocal Leukoencephalopathy (PML)	Multiple Sclerosis (MS)	Creutzfeldt-Jakob Disease (CJD)	Autoimmune Encephalitis	Limbic Encephalitis	Cerebral Vasculitis	Acute Disseminated Encephalomyelitis (ADEM)	Viral Encephalitis	Neurosyphilis	Cryptococcal Meningitis	Brain Abscess	Prion Diseases	Primary CNS Lymphoma or CNS Metastases
251	Severe Protracted Hypophosphatemia in a Patient with Persistent Vegetative State on Long-Term Assisted Respiratory Support	10.12659/AJCR.934532	Refeeding Syndrome	Hypophosphatemia	Respiratory Alkalosis	Osteomalacia	Secondary Hyperparathyroidism	Fanconi Syndrome	Vitamin D Intoxication	Tertiary Hyperparathyroidism	Medication-Induced Mineral Imbalance	Malnutrition-related Phosphate Depletion	Chronic Respiratory Alkalosis	Refeeding Syndrome	Hypoparathyroidism	Hungry Bone Syndrome	Drug-Induced Hypophosphatemia	Malabsorption or Malnutrition	Primary Hyperaldosteronism	Fanconi Syndrome	End-Stage Liver Disease	Hypophosphatasia
252	Rare Case of Hodgkin Lymphoma Transformation into Diffuse Large B-Cell Lymphoma with Atypical Spread Epidurally, Intradurally and Intramedullary: A Case Report	10.12659/AJCR.935014	Hodgkin's Lymphoma (HL)	Metastatic Carcinoma	Non-Hodgkin's Lymphoma (NHL)	Lymphoproliferative Disorder	Spinal Cord Compression	Spinal Cord Edema	Bone Marrow Infiltrative Disease	Epidural Metastasis	Intramedullary Spinal Cord Metastasis	Leptomeningeal Disease	Hodgkin's Lymphoma (HL)	Diffuse Large B-Cell Lymphoma (DLBCL)	Primary Mediastinal (Thymic) Large B-Cell Lymphoma (PMBL)	T-cell/Histiocyte-Rich Large B-Cell Lymphoma (THRLBCL)	Follicular Lymphoma	Composite Lymphoma	Anaplastic Large Cell Lymphoma (ALCL)	Lymphoblastic Lymphoma	Lymphomatoid Granulomatosis	Primary Bone Lymphoma
253	Autoimmune Hemolytic Anemia - Rare Complication of Brucellosis in a Saudi Woman: A Case Report and Literature Review	10.12659/AJCR.935187	Brucellosis	Hemophagocytic lymphohistiocytosis (HLH)	Visceral leishmaniasis	Malaria	Tuberculosis (TB)	Human Immunodeficiency Virus (HIV) related infection	Cytomegalovirus (CMV) infection	Epstein-Barr virus (EBV) infection	Hepatitis B	Leptospirosis	Brucellosis	Endocarditis	Systemic lupus erythematosus (SLE)	Leukemia/Lymphoma	Human immunodeficiency virus (HIV) infection	Hepatitis	Autoimmune hepatitis	Typhoid Fever	Tuberculosis (TB)	Q Fever
254	Intracapsular Micro-Enucleation of a Painful Superficial Peroneal Nerve Schwannoma in a 60-Year Old Man: A Rare Encounter	10.12659/AJCR.936056	Schwannoma	Neurofibroma	Peripheral Nerve Sheath Tumor	Lipoma	Sarcoma	Fibroma	Myxoma	Ganglion cyst	Benign fibrous histiocytoma	Giant cell tumor of tendon sheath	Schwannoma	Neurofibroma	Lipoma	Fibroma	Sarcoma	Hemangioma	Lymphoma	Metastatic disease	Baker's cyst	Bursitis
255	Penile Necrosis Associated with Local Intravenous Injection of Cocaine	10.12659/AJCR.935250	Necrotizing fasciitis	Fournier's gangrene	Cellulitis	Soft tissue infection	Lymphangitis	Drug-induced vasculitis	Compartment syndrome	Sexually transmitted infection (ruled out according to the case)	Drug-induced skin necrosis	Systemic infection or sepsis (ruled out with negative blood culture according to the case)	Cocaine-induced Ischemia and Necrosis	Soft Tissue Infection (Cellulitis/Abscess)	Compartment Syndrome	Lymphangitis/Lymphadenitis	Penile Thrombophlebitis/Deep Vein Thrombosis (DVT)	Necrotizing Fasciitis	Drug-Induced Vasculopathy	Cutaneous Vasculitis	Infective Endocarditis	Pyoderma Gangrenosum
256	Sickle Cell Trait and SARS-CoV-2-Induced Rhabdomyolysis: A Case Report	10.12659/AJCR.934220	Acute kidney injury	Rhabdomyolysis	COVID-19 infection	Hyperkalemia	Hypocalcemia	Acute liver injury	Electrolyte imbalance	Myocarditis	Respiratory failure	Sepsis	COVID-19	Acute Kidney Injury (AKI)	Rhabdomyolysis	Hepatitis	Electrolyte imbalances disorders	Acute Respiratory Distress Syndrome (ARDS)	Heart Failure	Guillain-Barré Syndrome (GBS)	Pneumonia	Sepsis or systemic inflammatory response syndrome (SIRS)
257	Laparoscopic Enterolysis of Congenital Band Precipitating Pathogenic Heterotopic Mesenteric Ossification Requiring Hemicolectomy: A Case Report	10.12659/AJCR.934910	Small bowel obstruction	Cecal mass	Idiopathic heterotopic mesenteric ossification	Postoperative ileus	Inflammatory bowel disease	Adhesive disease	Intestinal neoplasm	Crohn's disease	Bowel ischemia	Carcinomatosis	idiopathic heterotopic mesenteric ossification	Adhesions from past abdominal surgery	Bowel obstruction due to foreign body or bezoar	Gallstone ileus	Inflammatory bowel disease (IBD)	Inguinal or ventral hernia	Intussusception	Gastroenteritis	Diverticulitis	Appendicitis
258	Relapsing Infectious Mononucleosis-Like Symptoms Associated with Liver Insufficiency in a Chronic Hepatitis B Patient with Common Variable Immunodeficiency	10.12659/AJCR.934003	Chronic hepatitis B infection	Hepatic fibrosis	Splenomegaly	Pneumonia	Drug-induced liver injury (DILI) due to Propagermanium	Lymphadenopathy	Recurrent fever of unknown origin	Sinusitis (as part of past medical history)	Portal hypertension (although endoscopy revealed no signs)	Chronic sinusitis	Chronic Hepatitis B (HBV) infection	Liver cirrhosis	Hepatocellular carcinoma (HCC)	Splenomegaly-related diseases	Vascular transformation of lymph node sinuses	Lymphoproliferative disorders	EBV related illnesses	Immunodeficiency conditions	Autoimmune diseases	Drug-induced liver injury or autoimmune conditions
259	A Rare Case of Coronavirus Disease 2019 Vaccine-Associated Cerebral Venous Sinus Thrombosis Treated with Mechanical Thrombectomy	10.12659/AJCR.935355	Cerebral Venous Sinus Thrombosis (CVST)	Cerebral Infarction	Intracerebral Hemorrhage	Watershed Infarcts	Hemorrhagic Conversion of Infarct	Thrombotic Thrombocytopenic Purpura (TTP)	Hypertensive Cerebrovascular Disease	Disseminated Intravascular Coagulation (DIC)	Antiphospholipid Syndrome (potential negative testing does not entirely exclude this)	Cerebral Amyloid Angiopathy	Cerebral Venous Sinus Thrombosis (CVST)	Stroke	Transient Ischemic Attack (TIA)	Encephalopathy of different etiologies	Seizure or Post-ictal State	Meningitis/Encephalitis	Autoimmune/Paraneoplastic syndrome	Hypothyroidism	Side effects of mRNA-1273 vaccine	Hypokalemia
260	Pasteurella Endocarditis in a Patient with Rheumatic Mitral Valve Disease	10.12659/AJCR.935270	Digoxin toxicity	Atrial fibrillation	Congestive heart failure	Infective endocarditis	Rheumatic heart disease	Hypotension	Acute kidney injury	Hyponatremia	Hyperkalemia	Pulmonary edema	Digoxin toxicity	Infective endocarditis	Congestive heart failure exacerbation	Acute kidney injury (AKI)	Hyponatremia	Atrial fibrillation exacerbation	Rheumatic heart disease progression	Pasteurella multocida infection	Sepsis	Cerebrovascular accident (Stroke)
261	Myocarditis, Pulmonary Hemorrhage, and Extensive Myositis with Rhabdomyolysis 12 Days After First Dose of Pfizer-BioNTech BNT162b2 mRNA COVID-19 Vaccine: A Case Report	10.12659/AJCR.934399	Acute kidney injury	Pulmonary edema	Myositis-myonecrosis	Mild left ventricular systolic dysfunction	Mild global hypokinesis	High anion gap metabolic acidosis	Neutrophilic leukocytosis	Hyperkalemia	Hypoxemia	Myositis changes in shoulder muscles	Rhabdomyolysis	Acute Myocarditis	Congestive Heart Failure	Vaccine-Related Myocarditis or Myositis	Pneumonia	Interstitial Lung Disease (ILD)	Pulmonary Embolism	Systemic Lupus Erythematosus (SLE)	Adult-Onset Still's Disease	Vasculitis
262	Erdheim-Chester Disease Successfully Treated with Front-Line Single-Agent Dabrafenib	10.12659/AJCR.935090	Erdheim-Chester Disease	Langerhans Cell Histiocytosis (LCH)	Rosai-Dorfman Disease	Hemophagocytic Lymphohistiocytosis (HLH)	Sarcoidosis	Adult Still's Disease	Rheumatoid Arthritis	Systemic Lupus Erythematosus (SLE)	Vasculitis	Infectious Endocarditis	Erdheim-Chester Disease	Langerhans Cell Histiocytosis (LCH)	Adult-Onset Still's Disease	Systemic lupus erythematosus (SLE)	Vasculitis (e.g., Polyarteritis nodosa or Wegener's granulomatosis)	Sarcoidosis	Rosai-Dorfman Disease	Metastatic Melanoma	Leukemia or Lymphoma	Infections
263	A 48-Year-Old Man Presenting as an Emergency with Severe Back Pain, a Large Anterior Paravertebral Hematoma, and Spontaneous Rupture of the Right 9th Intercostal Artery Successfully Managed by Transcatheter Arterial Embolization: A Case Report	10.12659/AJCR.934173	Spontaneous intercostal artery rupture	Pseudoaneurysm	Aortic aneurysm	Hemorrhagic shock	Vertebral osteomyelitis	Soft tissue sarcoma	Intercostal neuralgia	Spinal epidural hematoma	Aortoenteric fistula	Renal infarction	Aortic Dissection	Pulmonary Embolism (PE)	Acute Coronary Syndrome (ACS)	Kidney Stones	Pancreatitis	Peptic Ulcer Disease	Spinal disc herniation	Muscular Strain or Injury	Pneumonia	Gallbladder disease
264	Folinic Acid, Fluorouracil, and Oxaliplatin Therapy for Recurrent Esophageal Cancer with Syndrome of Inadequate Antidiuretic Hormone Secretion (SIADH) After Preoperative Cisplatin/5-Fluorouracil Therapy	10.12659/AJCR.935121	Syndrome of Inappropriate Antidiuretic Hormone Secretion (SIADH)	Cerebral Salt Wasting Syndrome (CSWS)	Acute Renal Failure	Adrenal Insufficiency	Hyponatremia	Drug-induced Nephrotoxicity	Electrolyte Imbalance	Dehydration	Diabetes Insipidus	Hypovolemia	Syndrome of Inappropriate Antidiuretic Hormone Secretion (SIADH)	Medication-induced hyponatremia	Cisplatin-induced hyponatremia	Dehydration	Hypothyroidism	Adrenal insufficiency	Nephrotic syndrome	Chronic kidney disease	Liver cirrhosis	Heart failure
265	Late-Onset Metastatic Renal Cell Carcinoma to the Thyroid Gland: An Unusual Airway Emergency	10.12659/AJCR.934814	Metastatic clear cell renal cell carcinoma (RCC) to the thyroid	Local invasion of the trachea by metastatic RCC	Metastatic RCC to the lungs	Thyroid carcinoma	Follicular neoplasm of the thyroid	Thyroid mass effect with respiratory distress	Tracheal obstruction	Secondary hyperparathyroidism (possible complication of RCC)	Paraneoplastic syndrome (possible complication of RCC)	Postobstructive pneumonia (as a complication of tracheal obstruction)	Metastatic Renal Cell Carcinoma (RCC)	Thyroid Cancer	Tracheal Tumor	Goiter with Tracheal Invasion	Laryngeal Cancer	Lymphoma	Parathyroid Carcinoma	Anaplastic Thyroid Carcinoma	Metastatic Lung Cancer	Esophageal Cancer
266	Guillain-Barré Syndrome After Ad26.COV2.S Vaccination	10.12659/AJCR.935275	Guillain-Barré syndrome	Diabetic neuropathy	Chronic inflammatory demyelinating polyneuropathy	Myasthenia gravis	Multiple sclerosis	Amyotrophic lateral sclerosis	Spinal muscular atrophy	Poliomyelitis	West Nile virus	Diphtheritic neuropathy	Guillain-Barré syndrome (GBS)	Chronic Inflammatory Demyelinating Polyneuropathy (CIDP)	Vasculitic Neuropathy	Paraneoplastic Polyneuropathy	Diabetic Peripheral Neuropathy	Toxic or Drug-Induced Neuropathy	Polyneuropathy due to Nutritional Deficiency	Porphyria	Critical Illness Polyneuropathy	Amyloid Neuropathy
267	Pulmonary Function and Chest Computed Tomography (CT) Scan Findings After Antifibrotic Treatment for COVID-19-Related Pulmonary Fibrosis	10.12659/AJCR.934830	COVID-19 pneumonia	Organizing pneumonia	Asthma exacerbation	Acute respiratory failure	Lung fibrosis	Pulmonary restriction	Reduced diffusing capacity of the lung (DLCO)	Hypoxemic respiratory failure	Post-viral syndrome	Bronchial asthma	severe COVID-19 pneumonia	Acute Respiratory Distress Syndrome (ARDS)	Bronchial Asthma Exacerbation	Post-Acute Sequelae of SARS-CoV-2 infection (PASC), also known as Long COVID	Organizing Pneumonia (previously Bronchiolitis Obliterans Organizing Pneumonia or BOOP)	COVID-19-Induced Pulmonary Fibrosis	Post-Intensive Care Syndrome (PICS)	Secondary Bacterial Pneumonia	Ventilator-Induced Lung Injury (VILI)	Drug-Induced Lung Disease
268	Post-Traumatic Surgical Emphysema and Sialocele with Fistula Following Knife Wounds to the Head and Neck of a 30-Year-Old Woman	10.12659/AJCR.934817	Traumatic submandibular sialadenitis	Sialocele (salivary gland cyst)	Submandibular gland laceration	Submandibular hematoma	Subcutaneous emphysema	Wound infection	Salivary fistula	Pseudoaneurysm	Abscess formation	Stensen's duct injury	Post-traumatic Sialocele or Salivary Gland Pseudocyst	Salivary gland Neoplasm	Sialadenitis	Salivary Stone (Sialolithiasis)	Lymphadenopathy	Lymphoepithelial cyst	Metastatic cancer	Abscess formation	Vascular malformations	Tuberculosis or other granulomatous diseases
269	Extensive Cerebral Venous Sinus Thrombosis (CVST) After the First Dose of Pfizer-BioNTech BNT162b2 mRNA COVID-19 Vaccine without Thrombotic Thrombocytopenia Syndrome (TTS) in a Healthy Woman	10.12659/AJCR.934744	Cerebral Venous Sinus Thrombosis (CVST)	Migraine	Tension-Type Headache	Analgesic Overuse Headache	Intracranial Hypertension	Subarachnoid Hemorrhage	Arteriovenous Malformation	Intracranial Mass Lesion	Meningitis	Cerebral Infarction	Cerebral Venous Sinus Thrombosis (CVST)	Migraine	Tension-type headache	Giant Cell Arteritis	Cluster headache	Secondary headache due to another condition (e.g. sinusitis, hypertension)	Subarachnoid hemorrhage	Pseudotumor cerebri (Idiopathic Intracranial Hypertension)	Hemiplegic migraine	Trigeminal autonomic cephalalgias
270	Case Report: Infective Endocarditis of Mechanical Aortic Valve Due to Neisseria elongata Bacteremia	10.12659/AJCR.933750	Infective endocarditis	Sepsis	Anemia	Hematuria	Bacteremia	Left ventricular hypertrophy	Diastolic dysfunction	Pyelonephritis	Mechanical valve-related complication	Aortic aneurysm-related complication	Infective endocarditis	Urinary tract infection/pyelonephritis	Bacterial sepsis	Prosthetic valve infection	Intra-abdominal abscess or infection	Pneumonia	Hematological malignancies	Autoimmune conditions	Tuberculosis	N. elongata bacteremia of unknown source
271	Multisystemic Sarcoidosis Presenting with Widespread Vertebral Osseous and Visceral Lesions Masquerading as Metastatic Disease: A Case Report and Literature Review	10.12659/AJCR.935158	Sarcoidosis	Metastatic carcinoma	Multiple myeloma	Lymphoma	Granulomatous hepatitis	Osteolytic bone lesions	Hypercalcemia of malignancy	Granulomatous infection (tuberculosis or fungal)	Chronic kidney disease	Primary bone marrow disorder	Extrapulmonary Sarcoidosis	Metastatic Cancer	Multiple Myeloma	Tuberculosis	Autoimmune Hepatitis	Granulomatous Disease	Lymphoma	Primary Hyperparathyroidism	Fungal or Parasitic Infection	Chronic Kidney Disease
272	Severe Postoperative Bleeding Following Minor-to-Moderate Abdominal and Flank Liposuction Performed at a Day Surgery Center: A Case Report	10.12659/AJCR.934049	Hematoma	Hypovolemic shock	Anemia	Fat embolism syndrome	Coagulopathy	Liposuction-related infection	Compartment syndrome	Allergic reaction to lidocaine or other medications used	Surgical site infection	Necrotizing fasciitis	Postoperative Hematoma	Postoperative Anemia	Postoperative Infection	Surgical Complication (Seroma)	Venous Thromboembolism (VTE)	Fat Embolism Syndrome	Heart Failure/Arrhythmia	Kidney Injury	Lidocaine Toxicity	Postoperative Complication (Hemorrhagic Shock)
273	Value of a Multidisciplinary Approach in Sinonasal Inverted Papilloma with Extensive Ossification	10.12659/AJCR.934149	Inverted Papilloma	Ossifying Fibroma	Chondrosarcoma	Osteoma	Nasal Polyps	Squamous Cell Carcinoma	Sinonasal Carcinoma	Fibrous Dysplasia	Eosinophilic Granuloma	Sinonasal Mucosal Melanoma	Inverted Papilloma	Ossifying Fibroma	Osteoma	Fibrous Dysplasia	Nasal Polyps	Sinonasal Undifferentiated Carcinoma (SNUC)	Ethmoid Sinusitis with complications	Squamous Cell Carcinoma	Nasopharyngeal carcinoma	Chondrosarcoma
274	Pituitary Carcinoma in a Patient with Cowden Syndrome	10.12659/AJCR.934846	Cowden Syndrome	Pituitary Adenoma	Meningioma	Endometrial Adenocarcinoma	Metastatic Spinal Tumor	Breast Fibroadenoma	Cushing's Disease	Acromegaly	Hormonal Hypersecretion Disorder	Intracranial Hypertension	Pituitary Adenoma	Meningioma	Intracranial Metastasis	Atypical Pituitary Adenoma	Carcinoid Tumor	Multiple Endocrine Neoplasia type 1 (MEN1)	Lymphoma	Glioma	Paraneoplastic Syndrome	Prolactinoma
275	An Autopsy Case of Nonocclusive Mesenteric Ischemia with Bilateral Renal Artery Vasoconstriction	10.12659/AJCR.934688	Septic shock	Acute renal failure/acute tubular necrosis	Ischemic colitis	Hypovolemic shock	Metabolic acidosis	Severe anemia	Coagulopathy	Hyperkalemia	Hypoglycemia	Hypothermia	Ischemic colitis	Acute pancreatitis	Acute liver failure	Septic shock	Hypovolemic shock	Acute renal failure	Disseminated intravascular coagulation (DIC)	Toxic shock syndrome	Addisonian crisis	Myocardial infarction
276	Chordal Systolic Anterior Motion of the Mitral Valve in Dextro-Looped Transposition of the Great Vessels After Mustard Procedure	10.12659/AJCR.933703	Congenital heart disease	Residual subpulmonic stenosis	Right ventricular hypertrophy	Pulmonary hypertension	Mitral valve regurgitation	Tricuspid valve regurgitation	Systolic anterior motion of the mitral valve	Atrial septal defect (possibly related to the Mustard procedure)	Right ventricular failure	Atrioventricular block	Residual Pulmonary Stenosis	Obstructive Coronary Artery Disease (CAD)	Right Ventricular Outflow Tract (RVOT) Obstruction	Heart Failure	Arrhythmias	Pulmonary Hypertension	Residual or Recurrent Defects Post-Mustard Procedure	Endocarditis	Pulmonary Embolism	Lifestyle-Related Conditions
277	Case Report: Rocky Mountain Spotted Fever with Adrenalectomy and a Hard-to-Find Tick	10.12659/AJCR.934505	Adrenal insufficiency	Addisonian crisis	Acute kidney injury	Hyponatremia	Dehydration	Urinary tract infection	Paraneoplastic syndrome	Electrolyte imbalance	Sepsis	Tick-borne illness (e.g., ehrlichiosis, Lyme disease, or a rickettsial infection)	Tick-borne diseases (Rocky Mountain Spotted Fever (RMSF), Ehrlichiosis)	Drug reaction or Drug rash	Mitotane adverse effects	Adrenal insufficiency crisis	Addisonian crisis	Autoimmune disease	Acute Interstitial Nephritis	Viral exanthem	Paraneoplastic syndrome	Secondary infection
278	Distal Renal Tubular Acidosis Associated with Autoimmune Diseases: Reports of 3 Cases and Review of Mechanisms	10.12659/AJCR.933957	Autoimmune hepatitis	Chronic liver disease	Metabolic acidosis	Hypokalemia	Kidney stones	Hypoalbuminemia	Hyperchloremia	Potential renal tubular acidosis	Urolithiasis	Secondary hyperparathyroidism (considered due to chronic liver disease and potential electrolyte disturbances)	Hepatorenal syndrome	Addison's disease	Hyperaldosteronism	Hypokalemic periodic paralysis	Diabetic ketoacidosis	Lactic acidosis	Renal tubular acidosis	Autoimmune adrenalitis	Gitelman syndrome	Cushing's syndrome
279	Hernioscopy Revealing Rare Abdominal Cocoon Syndrome in an Elderly Patient: A Novel Technique for Abdominal Pathology	10.12659/AJCR.934617	Strangulated inguinal hernia	Bowel obstruction	Small bowel ischemia	Serositis	Abdominal cocoon syndrome (sclerosing encapsulating peritonitis)	Inguinal hernia	Peritonitis	Intestinal fistula	Fibrosis of the bowel	Chronic inflammation of the bowel	Strangulated Inguinal Hernia	Intestinal Obstruction	Peritonitis	Ischemic Bowel Disease	Sepsis	Adhesive disease/Adhesive Small Bowel Obstruction	Richter's Hernia	Fournier's gangrene	Encapsulating Peritoneal Sclerosis (EPS)	Tuberculous Peritonitis
280	A Case of Acute Necrotizing Myopathy in a Patient with Systemic Lupus Erythematosus	10.12659/AJCR.932867	Systemic Lupus Erythematosus (SLE)	Lupus Nephritis	Rhabdomyolysis	Immune-mediated necrotizing myopathy (IMNM)	Polymyositis	Dermatomyositis	Hepatic steatosis	Acute tubular injury	Myoglobinuria	Microscopic polyangiitis	Systemic Lupus Erythematosus (SLE) flare	Drug-induced lupus	Lupus myositis	Mixed connective tissue disease (MCTD)	Overlap syndrome	Rhabdomyolysis	Infectious myositis	Vasculitis	Autoimmune hepatitis	Dermatomyositis
281	Yolk Sac Tumor in the Anterior Mediastinum Presenting as Acute Pericarditis	10.12659/AJCR.932616	Germ Cell Tumor	Superior Vena Cava Syndrome	Non-Seminomatous Germ Cell Tumor	Mediastinal Neoplasm	Thymoma	Lymphoma	Teratoma	Mediastinal Seminoma	Pericarditis	Thyroid Neoplasm	Mediastinal Non-Seminomatous Germ Cell Tumor	Mediastinal Seminoma	Primary Mediastinal Carcinoma	Thymoma or Thymic Carcinoma	Lymphoma	Lung Cancer	Teratoma	Sarcoma	Pericarditis or Myocarditis	Endocrine tumors
282	Thyrotoxicosis-Induced Cardiomyopathy Complicated by Refractory Cardiogenic Shock Rescued by Extracorporeal Membrane Oxygenation	10.12659/AJCR.935029	Thyrotoxic cardiomyopathy	Atrial fibrillation	Congestive heart failure	Thyrotoxicosis	Graves' disease	Cardiogenic shock	Pulmonary edema	Hypothyroidism	Dilated cardiomyopathy	Acute respiratory distress syndrome (ARDS)	Thyrotoxicosis, particularly Graves' disease	Hyperthyroid-induced cardiomyopathy	Atrial Fibrillation	Congestive Heart Failure (CHF)	Hypertrophic Cardiomyopathy	Thyroid storm	Dilated cardiomyopathy	Pulmonary embolism	Ischemic heart disease	Anemia
283	A 63-Year-Old Man with a Diagnosis of Re-Infection with SARS-CoV-2 Nine Weeks After an Initial Hospital Admission with COVID-19 Pneumonia	10.12659/AJCR.932999	COVID-19	Sepsis	Pneumonia	Lymphopenia	Thrombocytopenia	Lymphoma	Influenza	Bacterial Infection	ARDS (Acute Respiratory Distress Syndrome)	Cytokine Release Syndrome	COVID-19 (SARS-CoV-2 infection)	Bacterial Pneumonia	Fungal Pneumonia	Pneumocystis Pneumonia (PCP)	Influenza	Chemotherapy-induced Lung Toxicity	Tuberculosis	Non-Hodgkin Lymphoma (NHL) Relapse	Aspiration Pneumonia	Acute Bronchitis
284	A Rare Cause of Left Shoulder Pain in a Peritoneal Dialysis Patient	10.12659/AJCR.933223	Secondary hyperparathyroidism	Tumoral calcinosis	Calcific tendinitis	Renal osteodystrophy	Periarticular calcification	Metastatic calcification	Calciphylaxis	Osteoarthritis with calcific changes	Hypercalcemia	Chronic kidney disease-mineral and bone disorder (CKD-MBD)	Secondary Hyperparathyroidism	Osteomalacia	Chronic Kidney Disease-Mineral and Bone Disorder (CKD-MBD)	Osteoarthritis	Osteoporosis	Renal Osteodystrophy	Calciphylaxis	Adynamic Bone Disease	Vitamin D Deficiency	Hypercalcemia of Malignancy
285	Prolonged Cefepime-Induced Neurotoxicity in a Patient with End-Stage Renal Disease	10.12659/AJCR.934083	Arteriovenous graft infection	Sepsis	Acute encephalopathy	Extended-spectrum beta-lactamase (ESBL) E. coli infection	Cefepime-induced neurotoxicity	Nonconvulsive status epilepticus	Uremic encephalopathy	Drug-resistant bacterial infection	Meningitis	Hemodialysis-related complications	Cefepime-induced neurotoxicity	End-stage renal disease-related complications	Severe sepsis or septic shock from ESBL E. coli	Dialysis disequilibrium syndrome	Stroke	Hypertensive encephalopathy	Metabolic encephalopathy	Nonconvulsive status epilepticus	Drug interactions or side effects	CNS Infection
286	BRASH Syndrome: A Case Report	10.12659/AJCR.934600	Hyperkalemia	Acute kidney injury	Hypothyroidism	Sepsis	Hypothermia	Bradycardia	Hypotension	Essential hypertension	Chronic kidney disease	Drug toxicity (due to medications such as beta-blockers)	Hyperkalemia	Bradycardia due to medication side effect	Hypothyroidism	Heart block	Cardiac ischemia/infarction	Uremic pericarditis	Sepsis	Neurological conditions	Addison's disease	Acute kidney injury or worsening of chronic kidney disease
287	A Missed Case of Area Postrema Syndrome Presenting with Neuromyelitis Optica Spectrum Disorder	10.12659/AJCR.934649	Wernicke's Encephalopathy	Neuroinfectious Disease	Central Pontine Myelinolysis	Marchiafava-Bignami Disease	Hashimoto's Encephalopathy	Acute Disseminated Encephalomyelitis (ADEM)	Neuromyelitis Optica Spectrum Disorder (positive AQP-4 IgG suggests this diagnosis)	Multiple Sclerosis	Systemic Lupus Erythematosus (CNS involvement)	Metabolic Encephalopathy (related to hyponatremia)	Neuromyelitis Optica Spectrum Disorder (NMOSD)	Autoimmune Encephalitis	Wernicke's Encephalopathy	Posterior Reversible Encephalopathy Syndrome (PRES)	CNS Vasculitis	Multiple Sclerosis (MS)	Hypothyroidism / Postpartum Thyroiditis	Sarcoidosis	Cerebral Amyloid Angiopathy (CAA)	Hypopituitarism / Sheehan's Syndrome
288	A 34-Year-Old Thai Man Presenting with Pulmonary Stenosis and Heart Failure 24 Years After Surgical Correction with the Rastelli Procedure for Congenital Dextro-Transposition of the Great Artery, Ventricular Septal Defect, and Pulmonary Atresia	10.12659/AJCR.933078	Residual or progressive right ventricular outflow tract obstruction	Pulmonary valve stenosis/regurgitation due to degenerative calcification of the pulmonary homograft	Right ventricular hypertrophy	Complete right bundle branch block	Pulmonary hypertension	Heart failure	Eisenmenger syndrome	Arrhythmogenic right ventricular cardiomyopathy	Ventricular septal defect complications	Post-capillary pulmonary hypertension due to left heart disease	Pulmonary valve stenosis or obstruction	Pulmonary Hypertension	Heart Failure	Arrhythmia	Conduit Dysfunction or Degeneration	Endocarditis	Restrictive or Constrictive Pericarditis	Pulmonary Embolism	Recurrent Brain Abscess or CNS Infection	Chronic Thromboembolic Disease
289	Adult-Onset Diamond-Blackfan Anemia with RPL11 Gene Variation Case Report	10.12659/AJCR.932649	Diamond-Blackfan anemia	Myelodysplastic syndrome	Hemolytic anemia	Parvovirus B19 infection	Anemia of chronic disease	Iron deficiency anemia	Gastrointestinal bleeding	Vitamin B12 or folate deficiency anemia (despite normal levels, given macrocytosis)	Aplastic anemia	Thalassemia intermedia or major (less likely given hemoglobin electrophoresis results)	Diamond-Blackfan Anemia (DBA)	Myelodysplastic Syndrome (MDS)	Aplastic Anemia	Paroxysmal Nocturnal Hemoglobinuria (PNH)	Iron-refractory Iron Deficiency Anemia (IRIDA)	Autoimmune Hemolytic Anemia (AIHA)	Chronic Kidney Disease (CKD)	Thalassemia	Vitamin B12 or Folate Deficiency	Anemia of Chronic Disease (also known as Anemia of Inflammation)
290	Severe Anion Gap Metabolic Acidosis Resulting from Combined Chronic Acetaminophen Toxicity and Starvation Ketosis: A Case Report and Literature Review	10.12659/AJCR.934410	Starvation ketosis	Anion gap metabolic acidosis	Acute kidney injury	Hypernatremia	Myelodysplastic syndrome	Chronic pain syndrome	Hypertension	5-oxoprolinuria (pyroglutamic acidosis)	Depression	Prostate cancer	5-Oxoprolinuria (Pyroglutamic Aciduria)	Chronic Kidney Disease	Acute Tubular Necrosis	Malignancy-related Metabolic Acidosis	Diabetic Ketoacidosis (DKA)	Starvation Ketosis	Drug-induced Nephrotoxicity	Hyperaldosteronism	Prostate Cancer Progression or Metastasis	Adrenal Insufficiency
291	A 58-Year-Old Woman with Gallstones, Chronic Pancreatitis, and Pancreatic Pseudocyst Presenting with Pleural Effusion Due to a Pancreaticopleural Fistula	10.12659/AJCR.934247	Pancreatic Pseudocyst	Pleural Effusion	Pancreatitis	Respiratory Infection	Mediastinal Mass	Esophageal Disease	Subdiaphragmatic Abscess	Hypothyroidism-related Respiratory Complications	Pulmonary Embolism (ruled out but initially suspected due to D-dimer levels)	Pleuritis	Pleural Effusion	Pancreatic Pseudocyst	Exudative Pleural Effusion	Recurrent Acute Pancreatitis	Pulmonary Embolism	Congestive Heart Failure	Hypothyroidism-related Pleural Effusion	Pancreatic Cancer	Pneumonia or other lung disease	Thoracic or Subphrenic Abscess
292	Acute Perforated Appendicitis Associated with Appendiceal Diverticulitis in a Young Man: A Case Report with Literature Review	10.12659/AJCR.934838	Acute perforated appendicitis	Acute diverticulitis	Acute suppurative appendicitis	Peri-appendicitis	Focal peritonitis	Appendiceal mass formation	Intra-abdominal abscess	Sepsis	Abdominal adhesions	Postoperative infection	Acute Appendicitis	Acute Diverticulitis	Peritonitis	Small Bowel Obstruction	Mesenteric Ischemia	Ectopic Pregnancy	Pelvic Inflammatory Disease (PID)	Inflammatory Bowel Disease (Crohn's disease or Ulcerative Colitis)	Urolithiasis (Kidney Stones)	Gastroenteritis
293	Arteritic Anterior Ischemic Optic Neuropathy in the Course of Giant Cell Arteritis After COVID-19	10.12659/AJCR.933471	Anterior Ischemic Optic Neuropathy (AION)	Central Retinal Artery Occlusion (CRAO)	Central Retinal Vein Occlusion (CRVO)	Diabetic Retinopathy	Hypertensive Retinopathy	Retinal Artery Macroaneurysm	Temporal Arteritis (Giant Cell Arteritis)	Retinal Vasculitis	Ocular Ischemic Syndrome	Posterior Ischemic Optic Neuropathy (PION)	Retinal Vein Occlusion (RVO)	Ischemic Optic Neuropathy (ION)	Giant Cell Arteritis (GCA)	Central Retinal Artery Occlusion (CRAO)	Covid-19 Associated Coagulopathy	Ocular Migraine	Diabetic Retinopathy	Hypertensive Retinopathy	Branch Retinal Artery Occlusion (BRAO)	Posterior Uveitis
294	A Well-Differentiated Grade-3 Neuroendocrine Tumor in the Ascending Colon: A Case Report	10.12659/AJCR.933792	Colorectal cancer	Neuroendocrine tumor (NET)	Serrated polyposis syndrome	Anemia due to chronic disease	Diabetes mellitus-related complications	Cachexia	Postoperative ileus	Iron-deficiency anemia	Colonic obstruction	Gastrointestinal stromal tumor (GIST)	Neuroendocrine tumor (NET) of the Colon	Adenocarcinoma of the Colon	Gastrointestinal stromal tumor (GIST)	Lymphoma of the Colon	Colonic Tuberculosis	Colonic Actinomycosis	Ischemic Colitis	Diverticular Disease with Abscess Formation	Cecal Volvulus	Metastatic Cancer to the Colon
295	Clinically Isolated Brainstem Progressive Multifocal Leukoencephalopathy: Diagnostic Challenges	10.12659/AJCR.935019	Multiple Sclerosis (MS)	Neuromyelitis Optica Spectrum Disorder (NMOSD)	Cerebrovascular Accident (Stroke)	Central Pontine Myelinolysis	Brainstem Glioma	Metabolic Encephalopathy	Lyme Disease	Progressive Multifocal Leukoencephalopathy (PML)	Sarcoidosis	Systemic Lupus Erythematosus (CNS involvement)	Progressive Multifocal Leukoencephalopathy (PML)	Multiple Sclerosis (MS)	Neuromyelitis Optica Spectrum Disorder (NMOSD)	HIV-Associated Neurocognitive Disorders (HAND)	Primary or Metastatic CNS Lymphoma	Cryptococcal Meningitis	Toxoplasmosis	CNS Tuberculosis	CNS Syphilis	CNS Vasculitis
296	A Case Report of a 74-Year-Old Immunocompromised Host Diagnosed with Pulmonary Blastomycosis and Pulmonary Hemorrhage	10.12659/AJCR.935059	Gastric carcinoma	High-grade malignant mesenchymal tumor (not otherwise specified)	Retroperitoneal liposarcoma	Metastatic adenocarcinoma	Anemia	Inferior vena cava syndrome	Hepatorenal failure	Gastrointestinal bleeding	Sarcomatosis	Ascites due to malignancy	Pulmonary Aspergillosis	Bacterial Pneumonia	Chronic Obstructive Pulmonary Disease (COPD) Exacerbation	Pulmonary Edema	Lung Cancer	Tuberculosis	Pulmonary Embolism	Drug-Induced Lung Disease	Gastrointestinal Bleed	Interstitial Lung Disease
297	Synchronous Occurrence of Advanced Gastric Carcinoma with Retroperitoneal Liposarcoma: A Case Report	10.12659/AJCR.934586	Gastric adenocarcinoma	Retroperitoneal sarcoma	Metastatic lymphadenopathy	Iron-deficiency anemia	Gastrointestinal bleeding	Malignant mesenchymal tumor	Vena cava syndrome	Hepatorenal syndrome	Ascites	Necrosis of retroperitoneal mass	Gastric Adenocarcinoma	Retroperitoneal Sarcoma	Duodenal Adenocarcinoma	Pancreatic Cancer	Lymphoma	Colon Cancer	Esophageal Cancer	Liver Cancer	Gastrointestinal Stromal Tumor (GIST)	Metastatic Cancer of Unknown Primary (CUP)
298	Successful En Bloc Resection of Complicated Giant Stomach Gastrointestinal Stromal Tumor in an Elderly Patient	10.12659/AJCR.934492	Gastrointestinal Stromal Tumor (GIST)	Sarcoma, NOS (Not Otherwise Specified)	Leiomyosarcoma	Gastric Carcinoma	Carcinosarcoma	Lymphoma	Metastatic Melanoma	Adenocarcinoma	Desmoid Tumor	Peritoneal Carcinomatosis	Gastrointestinal Stromal Tumor (GIST)	Gastric Adenocarcinoma	Metastatic cancer to the abdomen	Leiomyoma or Leiomyosarcoma	Lymphoma	Mesothelioma	Pancreatic Neoplasms	Retroperitoneal Sarcoma	Ovarian tumor	Peritoneal Carcinomatosis
299	A 48-Year-Old Previously Healthy Man Presenting with Acute Respiratory Distress Syndrome (ARDS), Negative Tests for SARS-CoV-2, and Positive Serology for Parainfluenza Virus Type 3 (PIV-3)	10.12659/AJCR.934362	COVID-19 (SARS-CoV-2 infection)	Influenza	Bacterial pneumonia	Viral pneumonia	Acute respiratory distress syndrome (ARDS)	Fungal pneumonia	Pneumocystis pneumonia (PCP)	Legionnaires' disease	Mycoplasma pneumonia	Pulmonary tuberculosis	Parainfluenza virus (PIV) pneumonia	Influenza pneumonia	Non-infectious causes of ARDS	Other viral pneumonias	Bacterial pneumonia	Fungal pneumonia	Other coronavirus pneumonias	Autoimmune or connective tissue disease	Pulmonary embolism	Cancer
300	Delayed Hemolytic Transfusion Reaction in Sickle Cell Disease: A Case Series	10.12659/AJCR.934681	Acute chest syndrome	Sickle cell crisis	Hemolytic anemia	Aplastic crisis	Parvovirus B19 infection	Pneumonia	Sickle cell nephropathy	Iron overload	Gallstone disease	Pulmonary hypertension	Sickle Cell Crisis	Hemolytic Anemia	Autoimmune Hemolytic Anemia (AIHA)	Delayed Hemolytic Transfusion Reaction (DHTR)	Infection	Pulmonary Embolism	Sepsis	Hepatic Crisis in Sickle Cell Disease	Pneumonia	G6PD Deficiency Crisis
301	Isolated Perianal Endometrioma: A Case Report and Literature Review	10.12659/AJCR.934745	Endometriosis	Endometrioma	Perianal abscess	Anal fissure	Hemorrhoids	Anal fistula	Rectal polyp	Anal cancer	Crohn's disease	Rectal prolapse	Endometrioma	Perianal abscess	Anal fistula	Hemorrhoids	Rectal prolapse	Anal fissure	Perianal Crohn's disease	Anal cancer	Rectal polyp	Pilonidal cyst
302	Left Ventricular Pseudoaneurysm and Left Ventricular Thrombus in a Patient Presenting with an Acute ST-Elevation Myocardial Infarction	10.12659/AJCR.934272	Acute myocardial infarction (STEMI)	Left ventricular aneurysm	Pericardial effusion	Cardiogenic shock	Aortic dissection	Acute kidney injury	Anemia	Thrombus in left ventricle	Multivessel coronary artery disease	Leukocytosis	Myocardial Infarction (STEMI)	Congestive Heart Failure	Ruptured Left Ventricular Aneurysm	Pericardial Effusion/Hemopericardium	Intracardiac Thrombus/Endocarditis	Acute Kidney Injury	Infection/Sepsis	Anemia	Aortic Dissection	Pulmonary Embolism
303	Psychosis-Induced Exertional Rhabdomyolysis without Acute Kidney Injury or Myoglobinuria	10.12659/AJCR.934943	Rhabdomyolysis	Drug-induced hepatotoxicity	Hepatitis (despite the negative panel, it was considered)	Psychotic disorder due to another medical condition	Wilson’s disease (though less likely after additional workup)	Substance/medication-induced psychotic disorder	Acute liver failure of unknown etiology	Exercise-induced myalgia or muscle injury	Neuroleptic malignant syndrome (initially considered, then ruled out)	Idiopathic transaminitis	Rhabdomyolysis due to excessive exercise	Medication-induced liver injury (DILI)	Substance or supplement-induced rhabdomyolysis	Acute hepatitis	Autoimmune hepatitis	Mental health-related etiologies	Hepatic steatosis (Fatty liver disease)	Viral myositis	Idiopathic or primary CK elevation	Wilson's disease
304	Multidrug-Resistant Kocuria rosea and Methicillin-Resistant Staphylococcus aureus Co-Infection in a Nigerian Patient with COVID-19: A Case Report	10.12659/AJCR.938761	COVID-19	Septicemia	Hypertension	Diabetes Mellitus	Respiratory Distress Syndrome	Urinary Incontinence	Staphylococcus aureus Infection	Kocuria rosea Infection	Anosmia	Ageusia (Loss of taste)	COVID-19	Uncontrolled Diabetes Mellitus	Hypertension	Septicemia/Bacteremia	Staphylococcus Aureus Infection	Kocuria Rosea Infection	Urinary Incontinence	Respiratory Distress Syndrome (RDS)	Cardiovascular disease	COVID-19 Vaccine Breakthrough Infection
305	Feel the Burn: Case Report of Internal Thermal Injury from Liposculpture	10.12659/AJCR.937881	Cellulitis	Surgical site infection	Necrotizing soft-tissue infection	Abdominal wall infection	Pneumomediastinum	Subcutaneous emphysema	Thermal injury to the abdominal wall	Infectious myositis	Postoperative seroma	Deep vein thrombosis or thrombophlebitis secondary to surgery	Postoperative Infection (Surgical Site Infection)	Cellulitis	Subcutaneous Emphysema	Pneumomediastinum	Thermal Injury	Septicemia	Drug reaction or allergy	Deep Vein Thrombosis/Pulmonary Embolism (DVT/PE)	Abscess Formation	Complex Regional Pain Syndrome (CRPS)
306	Systemic Venous Air Emboli After Emergent Hyperbaric Therapy for Carbon Monoxide Poisoning	10.12659/AJCR.939304	Air embolism	Carbon monoxide poisoning	Traumatic injury	Chemical inhalation injury	Barotrauma	Pneumothorax	Decompression sickness	Myocardial infarction	Stroke	Pulmonary embolism	Arterial Gas Embolism (AGE)	Decompression Sickness (DCS)	Venous Air Embolism (VAE)	Pneumothorax	Myocardial Infarction	Pulmonary Embolism	Hypovolemic Shock	Carbon Monoxide Poisoning	Cardiac Arrhythmia	Acute Abdomen Conditions
307	An Isolated Laminar Osteoma Arising in the Maxillary Sinus	10.12659/AJCR.938904	Osteoma	Calcifying cystic odontogenic tumor	Complex odontoma	Sinusitis with calcification	Sinonasal ossifying fibroma	Fibrous dysplasia	Tumoral calcinosis	Ossifying fibromyxoid tumor	Inverted papilloma with ossification	Sinonasal teratocarcinosarcoma	Maxillary Sinus Osteoma	Maxillary Sinus Fibro-Osseous Lesion	Maxillary Sinus Mucocele	Giant Cell Granuloma	Calcified Polyp	Ossifying Fibroma	Maxillary Sinus Cholesterol Granuloma	Ectopic Tooth or Supernumerary Tooth	Maxillary Sinusitis with Calcification	Maxillary Sinus Fungal Ball
308	Foot Drop as an Unusual Presentation of Deep Vein Thrombosis In a Middle-Aged Man: A Case Report	10.12659/AJCR.938677	Deep vein thrombosis (DVT)	Peripheral artery disease (PAD)	Compartment syndrome	Acute arterial occlusion	Peripheral neuropathy	Sciatica or lumbar radiculopathy	Popliteal artery entrapment syndrome	Peripheral nerve injury	Muscular strain or injury	Venous insufficiency	Deep Vein Thrombosis (DVT)	Peripheral Artery Disease (PAD)	Lumbar Radiculopathy	Compartment Syndrome	Peripheral Neuropathy	Peripheral Nerve Entrapment (such as peroneal nerve palsy)	Cauda Equina Syndrome	Guillain-Barre Syndrome (GBS)	Transient Ischemic Attack (TIA) or Stroke	Myopathy/Muscular Dystrophy
309	Bidirectional Intraoperative Chemotherapy Using Cisplatin and Ifosfamide for Intraperitoneal Mesothelioma in Severe Renal Impairment: A Case Report	10.12659/AJCR.938192	Recurrent mesothelioma	Liver metastasis	Chronic kidney disease (CKD)	Acute kidney injury	High-output stoma-related complications	Dehydration	Postoperative infection or micro-abscess formation	Electrolyte imbalance	Potential chemotherapy-related toxicity	Renal overload or fluid overload (given the standby renal replacement therapy)	Malignant Mesothelioma (the primary and most likely diagnosis in this case)	Metastatic Carcinoma of unknown primary	Metastatic Ovarian Cancer	Metastatic Colorectal Cancer	Metastatic Pancreatic Cancer	Metastatic Stomach (Gastric) Cancer	Hepatocellular Carcinoma (HCC)	Cholangiocarcinoma	Metastatic Breast Cancer	Lymphoma
310	Unusual Cause of Cord Compression in a Patient with Chronic Lymphocytic Leukemia	10.12659/AJCR.938852	Spinal cord compression	Compressive myelopathy	Gout	Tophaceous gout	Chronic lymphocytic leukemia (CLL)	Secondary malignancy (spinal)	Multiple myeloma	Metastatic disease	Chronic kidney disease (contributing to hyperuricemia)	Heart failure (as part of the medical history affecting overall health)	Gouty Spinal Tophus	Chronic Lymphocytic Leukemia (CLL) Progression	Metastatic Disease from CLL or another malignancy	Spinal Cord Compression/Compressive Myelopathy	Multiple Myeloma	Bacterial or Fungal Spine Infection (Spondylodiscitis)	Hyperuricemia	Polyarticular Arthritis	Chronic Kidney Disease (CKD) progression	Drug-induced Myelopathy/Neuropathy
311	An 18-Year-Old Female Athlete Presenting with Knee Pain Following a Basketball Game and Diagnosed with Bilateral Patellar Stress Fractures	10.12659/AJCR.938420	Patellar fracture	Patellar tendonitis	Stress reaction in the patella	Bone contusion	Meniscal tear	Ligamentous injury	Synovitis	Effusion	Chondromalacia patellae	Prepatellar bursitis	Patellar fracture	Patellar tendonitis (Jumper's knee)	Osgood-Schlatter disease	Patellofemoral pain syndrome	Prepatellar bursitis (housemaid's knee)	Meniscal tear	Chondromalacia patellae (Runner's knee)	ACL or MCL sprain/tear	Quadriceps tendonitis	Bone contusion
312	Glomus Tumor Within the Tensor Fascia Lata: A Case Report	10.12659/AJCR.938726	Benign Fibrous Histiocytoma	Solitary Fibrous Tumor	Intramuscular Myxoma	Schwannoma	Neurofibroma	Lipoma	Myofibroblastoma	Leiomyoma	Ganglion Cyst	Hemangioma	Neuroma or Nerve Sheath Tumor	Chronic Exertional Compartment Syndrome	Intramuscular Hemangioma	Lipoma or Liposarcoma	Myofascial Pain Syndrome	Soft Tissue Sarcoma	Muscle Strain or Tear	Peripheral Neuropathy	Fibromyalgia	Peripheral Artery Disease
313	Abdominal Pain Due to Eosinophilic Gastroenteritis Diagnosed in 25-Year-Old and 27-Year-Old Sisters with a Family History of Asthma	10.12659/AJCR.938232	Eosinophilic Gastroenteritis	Eosinophilic Colitis	Chronic Gastritis	Autoimmune Gastritis	Atopic Disorder	Food Allergy	Gastroesophageal Reflux Disease (GERD)	Functional Dyspepsia	Idiopathic Eosinophilic Enteropathy	Non-IgE Mediated Food Hypersensitivity	Eosinophilic Gastroenteritis	Eosinophilic Gastritis	Eosinophilic Colitis	Systemic Lupus Erythematosus (SLE)	Gastroesophageal Reflux Disease (GERD)	Food Allergy	Non-Ulcer Dyspepsia	Gastric Ulcer	Functional Gastrointestinal Disorder	Gastritis due to other causes
314	Thrombosis with Thrombocytopenia Syndrome (TTS) After ChAdOx1 nCoV-19 Immunization: An Investigative Case Report	10.12659/AJCR.938878	Vaccine-induced immune thrombotic thrombocytopenia (VITT)	Cerebral venous sinus thrombosis (CVST)	Cerebral hemorrhage	Subarachnoid hemorrhage (SAH)	Intracranial hemorrhage	Thrombocytopenia of another etiology	Hemorrhagic stroke	Secondary encephalopathy	Acute disseminated encephalomyelitis (ADEM) post-vaccination	Central nervous system (CNS) vasculitis	Vaccine-induced immune thrombotic thrombocytopenia (VITT)	Immune thrombocytopenic purpura (ITP)	Heparin-induced thrombocytopenia (HIT)	Thrombotic thrombocytopenic purpura (TTP)	Cerebral venous sinus thrombosis (CVST)	Disseminated Intravascular Coagulation (DIC)	Meningitis/Encephalitis	Hemorrhagic stroke	Vasculitis	Autoimmune Hemolytic Anemia (AIHA)
315	A 16-Year-Old Ukrainian Boy Shot at Close-Range to the Back of the Neck with a Handgun Who Required Surgical Removal of a 9×18-mm Bullet Shell from the Left Posterior Maxilla and Recovered Following Physical Therapy	10.12659/AJCR.939413	Gunshot wound to the neck	Spinal cord injury	Facial nerve injury	Brachial plexus injury	Cranial nerve injury	Vascular injury	Soft tissue infection	Pneumothorax	Hemorrhagic shock	Cervical vertebral injury	Spinal cord injury	Neurogenic shock	Pneumothorax or Hemothorax	Pneumonia or other infections	Vertebral artery injury	Dysphagia or aspiration	Cerebrospinal fluid (CSF) leak	Phrenic nerve injury	Post-traumatic stress disorder (PTSD)	Chronic pain syndrome
316	A 64-Year-Old Man Hospitalized for COVID-19 Pneumonia and Treated with Tocilizumab Who Developed Chronic Cavitary Pulmonary Aspergillosis	10.12659/AJCR.938359	Aspergillosis	Pulmonary Tuberculosis	Community-Acquired Pneumonia	Chronic Pulmonary Aspergillosis	Pulmonary Embolism (ruled out by CT angiogram but initially a differential diagnosis)	COVID-19 Pneumonia Sequelae	Bacterial Pneumonia	Cavitary Lung Cancer (though sputum cytology was negative for malignant cells)	Cryptococcosis	Coccidioidomycosis	Pulmonary Aspergillosis	Post-COVID-19 Syndrome or Long-COVID	Pulmonary Tuberculosis	Lung Cancer	Non-tuberculous Mycobacterial (NTM) Infection	Lung Abscess	Pneumonia (other than Community-Acquired)	Pulmonary Embolism	Pulmonary Vasculitis	Autoimmune or Rheumatologic Lung Disease
317	Neurotuberculosis in a Patient with Ulcerative Colitis Using Long-Term Adalimumab: A Rare Case	10.12659/AJCR.938353	Ulcerative Colitis	Neurosarcoidosis	Central Nervous System Vasculitis	Multiple Sclerosis	Tuberculoma	Primary CNS Lymphoma	Cerebral Abscess	Metastatic Brain Lesions	Glioma	Neurocysticercosis	Neurological Manifestations of Inflammatory Bowel Disease (IBD)	Neurological Side Effects of Medications	Central Nervous System (CNS) Infections	Neurological Manifestations of Systemic Lupus Erythematosus (SLE)	Primary CNS Vasculitis	Neurosarcoidosis	Primary CNS Lymphoma	Multiple Sclerosis (MS)	CNS Metastasis	Autoimmune Encephalitis
318	Rare Case of BCOR::CCNB3 Sarcoma of Bone	10.12659/AJCR.938158	Osteosarcoma	Ewing's sarcoma	Chondrosarcoma	Metastatic bone disease	Lymphoma of bone	Myeloma	Fibrous dysplasia	Bone cyst	Osteomyelitis	Giant cell tumor of bone	BCOR-CCNB3 Sarcoma	Other types of Undifferentiated Pleomorphic Sarcoma (UPS)/Malignant Fibrous Histiocytoma (MFH)	Osteosarcoma	Chondrosarcoma	Fibrosarcoma	Malignant peripheral nerve sheath tumor (MPNST)	Metastatic carcinoma	Ewing's Sarcoma	Non-Hodgkin's Lymphoma	Leukemia
319	Successful Surgical Management of Gastric Antral Vascular Ectasia in a Patient with End-Stage Renal Disease: A Case Report and Literature Review	10.12659/AJCR.938543	Gastric Antral Vascular Ectasia (GAVE)	Iron Deficiency Anemia	Chronic Kidney Disease-Associated Gastritis	Angiodysplasia	Portal Hypertensive Gastropathy	Hemodialysis-Related Gastritis	Peptic Ulcer Disease	Autoimmune Atrophic Gastritis	Hereditary Hemorrhagic Telangiectasia	Dieulafoy's Lesion	Gastric Antral Vascular Ectasia (GAVE)	Portal Hypertensive Gastropathy	Gastric Carcinoma	Gastric Lymphoma	Autoimmune Gastritis	Peptic Ulcer Disease	Helicobacter pylori infection	Dieulafoy's lesion	Hemorrhagic gastritis	Chronic Gastritis
320	Heidenhain Variant of Sporadic Creutzfeldt-Jakob Disease with a Variety of Visual Symptoms: A Case Report with Autopsy Study	10.12659/AJCR.938654	Creutzfeldt-Jakob Disease (CJD)	Alzheimer's Disease	Frontotemporal Dementia	Lewy Body Dementia	Vascular Dementia	Parkinson's Disease Dementia	Progressive Supranuclear Palsy	Corticobasal Degeneration	Huntington's Disease	Multiple System Atrophy	Creutzfeldt-Jakob Disease (CJD)	Other Prion diseases	Alzheimer's Disease	Vascular dementia	Lewy Body Dementia	Corticobasal Degeneration (CBD)	Progressive Supranuclear Palsy (PSP)	Multiple System Atrophy (MSA)	Normal Pressure Hydrocephalus (NPH)	Autoimmune encephalitis
321	Separation Surgery and Postoperative Intensity-Modulated Radiation Therapy for a High-Grade Myxofibrosarcoma Involving the Spine: A Case Report	10.12659/AJCR.939368	High-grade sarcoma	Spindle cell sarcoma	Myxofibrosarcoma	Metastatic carcinoma	Chordoma	Osteosarcoma	Malignant fibrous histiocytoma	Ewing sarcoma	Lymphoma	Multiple myeloma	High-grade Sarcoma (Confirmed through biopsy)	Metastatic Cancer (from an unknown primary source)	Multiple Myeloma	Spinal Tuberculosis	Neurofibromatosis	Spinal Cord Lymphoma	Multiple Sclerosis	Guillain-Barré Syndrome	Amyotrophic Lateral Sclerosis (ALS)	Degenerative Spinal Disease
322	Plasma Cell Leukemia with Successful Upfront Venetoclax in Combination with Allogeneic Transplantation	10.12659/AJCR.938868	Acquired von Willebrand disease	Multiple Myeloma	Amyloidosis	Monoclonal Gammopathy of Undetermined Significance (MGUS)	Waldenström Macroglobulinemia	Light Chain Deposition Disease	Plasma Cell Leukemia	Primary Amyloidosis	Heavy Chain Disease	Systemic Lupus Erythematosus	Multiple Myeloma (MM)	Acquired von Willebrand Disease (AvWD)	Plasma cell leukemia (PCL)	Waldenstrom macroglobulinemia (WM)	Lymphoplasmacytic lymphoma (LPL)	Amyloidosis	POEMS syndrome (Polyneuropathy, Organomegaly, Endocrinopathy, Monoclonal protein, Skin changes)	Chronic lymphocytic leukemia (CLL)	Primary systemic light-chain (AL) Amyloidosis	Castleman Disease (CD)
323	AIDS-Related Kaposi Sarcoma Associated with Steroid-Unresponsive Periorbital Lymphedema that Responded to Chemotherapy	10.12659/AJCR.938801	Kaposi Sarcoma	Acquired Immunodeficiency Syndrome (AIDS)	Pneumocystis Pneumonia	Secondary Syphilis	Cytomegalovirus (CMV) Infection	Methicillin-Resistant Staphylococcus Aureus (MRSA) Bacteremia	Oropharyngeal and Esophageal Candidiasis	Allergic Drug Reaction	Facial Cellulitis	Bone Marrow Suppression	Kaposi's Sarcoma	Disseminated Mycobacterium avium Complex Infection	HIV-associated lymphoma	Opportunistic fungal infections	Cytomegalovirus infection	Secondary Syphilis	Herpes Simplex Virus (HSV) infection	Drug reaction or allergy	Invasive bacterial infections	Angioimmunoblastic T-cell Lymphoma (AITL)
324	Post-Keratoplasty Infectious Keratitis Caused by Elizabethkingia meningoseptica	10.12659/AJCR.937687	Graft rejection	Bacterial keratitis	Endophthalmitis	Corneal ulcer	Corneal edema	Infectious keratitis	Hypopyon	Anterior uveitis	Ocular prosthesis-related infection	Ocular surface disorder	Bacterial Keratitis	Endophthalmitis	Corneal Ulcer	Conjunctivitis	Sepsis	Orbital cellulitis	Blepharitis	Meningitis	Graft rejection	Infectious endocarditis
325	Giant Hydatid Cyst with Diaphragmatic, Pericardial, and Hepatic Involvement: Use of Extracorporeal Circulation for Major Liver Resection: A Case Report and Literature Review	10.12659/AJCR.938601	Echinococcosis (Hydatid disease)	Hepatic abscess	Subphrenic abscess	Liver cysts	Thoracic empyema	Hepatocellular carcinoma	Metastatic liver disease	Pyogenic liver abscess	Amoebic liver abscess	Biliary cystadenoma	Echinococcosis/Hydatid Disease	Amoebic Liver Abscess	Liver Abscess (Pyogenic)	Hepatic or Pulmonary Tuberculosis	Fungal Infections	Metastatic Cancer	Hepatocellular Carcinoma	Pulmonary Abscess or Empyema	Cholangiocarcinoma	Paragonimiasis
326	A 68-Year-Old Man with a Cytogenetic Diagnosis of Chronic Myeloid Leukemia and Bone Marrow Findings of Philadelphia Chromosome Translocation Between the Long Arm of Chromosomes 9 and 22, Leading to the BCR-ABL1 Fusion Gene and V617F Mutation in the JAK2 Gene	10.12659/AJCR.938488	Chronic Myelogenous Leukemia (CML)	Essential Thrombocythemia (ET)	Polycythemia Vera (PV)	Myelofibrosis (Primary or Secondary)	Myelodysplastic Syndrome (MDS)	Acute Lymphoblastic Leukemia (ALL) - Philadelphia chromosome positive	Acute Myeloid Leukemia (AML)	Leukemoid Reaction	Chronic Neutrophilic Leukemia (CNL)	Hypereosinophilic Syndrome (HES)	Chronic Myeloid Leukemia (CML)	Primary Myelofibrosis (PMF)
327	Intra-Tendinous Ganglion Cyst of the Peroneus Tertius: A Case Report and Literature Review	10.12659/AJCR.938498	Ganglion cyst	Synovial cyst	Tenosynovial giant cell tumor	Lipoma	Bursitis	Soft tissue sarcoma	Fibroma	Morton's neuroma	Gout	Rheumatoid arthritis	Ganglion cyst	Synovial cyst	Lipoma	Soft tissue sarcoma	Bursitis	Hemangioma	Fibroma	Epidermoid cyst	Neuroma	Foreign body granuloma
328	Accelerated Cardiac Allograft Vasculopathy in an Orthotopic Heart Transplant Recipient with Prior COVID-19	10.12659/AJCR.937955	Cardiac allograft vasculopathy	Antibody-mediated rejection of transplanted heart	Acute myocardial infarction	Ventricular arrhythmias	Heart failure	Pulmonary hypertension	Diffuse alveolar hemorrhage	Non-anion gap metabolic acidosis	Elevated transaminases suggestive of liver dysfunction	Junctional tachycardia	Acute Cardiac Allograft Rejection	Acute Myocardial Infarction (Heart Attack)	Cardiac Allograft Vasculopathy (CAV)	Acute Coronary Syndrome (ACS)	Heart Failure	Gastroesophageal Reflux Disease (GERD)	Chronic Obstructive Pulmonary Disease (COPD) or Asthma	Pneumonia or other respiratory infections	Pleural effusion	Pulmonary embolism
329	A 37-Year-Old Man with Familial Hereditary Hemorrhagic Telangiectasia and Pulmonary Arteriovenous Malformations Presenting with Seizures and a Diagnosis of Brain Abscesses	10.12659/AJCR.938548	Hereditary Hemorrhagic Telangiectasia (HHT)	Brain Abscess	Metastatic Brain Disease	Cerebral Infarction	Cerebral Hemorrhage	Arteriovenous Malformation (AVM)	Parasitic Infection (such as Neurocysticercosis)	Tuberculoma	Primary Brain Tumor	Fungal Infection (such as Aspergillosis)	Hereditary hemorrhagic telangiectasia (HHT)	Paradoxical embolism due to pulmonary arteriovenous malformations (PAVMs)	Cerebral abscesses	Metastatic cancer	Infectious diseases	Thromboembolic event	Cryptogenic organizing pneumonia (COP)	Autoimmune or vasculitic conditions	Cerebral vasculitis	Drug reaction or toxicity
330	A 39-Year-Old Woman with Endometriosis Who Developed a Subcapsular Liver Hematoma Following Laparotomic Surgical Left Adnexectomy, Rectosigmoid Anastomosis, and Bilateral Ureteral Reimplantation	10.12659/AJCR.938169	Deep infiltrating endometriosis	Adenomyosis	Ureterohydronephrosis	Ureteral stenosis	Hematuria of unknown origin	Urinary tract infection	Postoperative anemia	Sepsis of urinary origin	Acute kidney injury	Liver trauma	Sepsis	Urinary Tract Infection	Endometriosis Progression	Liver Abscess or Infection	Hemorrhagic Shock or Massive Hemorrhage	Kidney Injury/Acute Renal Failure	Coagulopathy/Disseminated Intravascular Coagulation (DIC)	Acute Hepatic Injury	Postoperative Complication	Anemia
331	Optic Neuritis as a Consequence of Long-Term Medical Treatment Using Anastrozole: A Case Report	10.12659/AJCR.939026	Multiple Sclerosis	Giant Cell Arteritis	Optic Neuritis	Central Nervous System Vasculitis	Migraine with Aura	Non-arteritic Anterior Ischemic Optic Neuropathy	Leber Hereditary Optic Neuropathy	Malignant Hypertension	Intracranial Hypertension	Sarcoidosis	Optic Neuritis	Non-Arteritic Anterior Ischemic Optic Neuropathy (NAION)	Intracranial Hypertension (Pseudotumor Cerebri)	Neoplasm	Giant Cell Arteritis (Temporal Arteritis)	Central Retinal Vein Occlusion (CRVO)	Cryptococcal Meningitis	Lyme Disease	Leber's Hereditary Optic Neuropathy (LHON)	Syphilis
332	Nodulisporium Fungal Brain Abscess In Early Post-Renal Transplant: A Rare, Unexpected, Mysterious Pathogen	10.12659/AJCR.939241	Fungal brain abscess	Invasive fungal infection	Mucormycosis	Aspergillosis	Cryptococcosis	Immunocompromised host infection	Post-transplant lymphoproliferative disorder (PTLD)	Drug-induced immunosuppression complications	Opportunistic infection	Central nervous system (CNS) infection	Cerebral Aspergillosis	Cryptococcal Meningitis	Mucormycosis (Zygomycosis)	Cerebral Nocardiosis	Cerebral Toxoplasmosis	Tuberculous Brain Abscess	Bacterial Brain Abscess	Primary Central Nervous System Lymphoma (PCNSL)	Metastatic Brain Tumor	Progressive Multifocal Leukoencephalopathy (PML)
333	A Rare Case of Ruptured Appendicitis Secondary to Metastatic Ovarian Cancer	10.12659/AJCR.938982	Metastatic ovarian carcinoma	Peritoneal carcinomatosis	Ascites due to malignancy	Sepsis	Acute kidney injury	Urinary tract infection	Acute appendicitis	Ruptured appendix	Electrolyte imbalance (based on symptomatology and renal function)	Anemia or low white blood cell count (inferred from laboratory results)	Ovarian Cancer	Peritoneal Carcinomatosis	Appendicitis with Rupture	Sepsis	Acute Kidney Injury	Urinary Tract Infection	Rhabdomyolysis	Hypovolemia	Hypertension	Obesity
334	Primary Hepatic Angioleiomyoma: A Case Report	10.12659/AJCR.938645	Hepatocellular carcinoma	Liver cirrhosis	Alcoholic liver disease	Metastatic liver disease	Hepatic adenoma	Non-alcoholic steatohepatitis (NASH)	Hemochromatosis	Hepatic hemangioma	Liver abscess	Hepatitis C-induced liver disease	Hepatocellular Carcinoma (HCC)	Solitary Fibrous Tumor (SFT)	Leiomyoma	Hepatic Adenoma	Inflammatory Myofibroblastic Tumor (IMT)	Fibrolamellar Carcinoma	Hepatic Angiomyolipoma	Hepatic Hemangioma	Hepatic Metastasis	Focal Nodular Hyperplasia
335	Rare Isolated Duodenal Hamartomatous Polyp in an Elderly Patient	10.12659/AJCR.938929	Essential thrombocythemia	Iron deficiency anemia	Gastrointestinal bleeding	Duodenal polyp	Gastric antral vascular ectasia (GAVE)	Tubulovillous adenoma	Colonic diverticulosis	Hemorrhoids	Gastritis	Colonic polyp	Iron Deficiency Anemia	Chronic Gastritis	Diverticular Disease	Gastric Antral Vascular Ectasia (GAVE)	Colonic Polyps	Colonic Diverticulosis	Hemorrhoids	Duodenal Polyp	Essential Thrombocythemia	Bleeding Diathesis due to Thrombocythemia
336	Juxtacortical White Matter Hypointensity on T2*Gradient Echo Image in Vanishing White Matter Disease: A Case Report	10.12659/AJCR.938569	Vanishing White Matter Disease (VWM)	Leukodystrophy	Multiple Sclerosis	Alexander disease	Mitochondrial myopathy	Wilson's disease	Progressive Multifocal Leukoencephalopathy (PML)	Central Pontine Myelinolysis	Metachromatic leukodystrophy	Adrenoleukodystrophy	Vanishing White Matter disease (VWM)	Multiple Sclerosis (MS)	Parkinson's Disease	Leukodystrophies (other than VWM)	Mitochondrial disorders	Wilson's disease	Ataxia Telangiectasia	Neurofibromatosis	Progressive Supranuclear Palsy (PSP)	Myasthenia Gravis
337	Refractory Choledocholithiasis Causing Endogenous Endophthalmitis: A Case Report	10.12659/AJCR.938890	Endophthalmitis	Cholangitis	Choledocholithiasis	Sepsis	Diabetic Retinopathy	Vitreous Hemorrhage	Liver Abscess	Biliary Tract Infection	Pancreatitis	Bacteremia	Recurrent Choledocholithiasis (Common bile duct stones)	Cholangitis	Sepsis or Bacteremia	Liver abscess	Pancreatitis	Endophthalmitis	Cholecystitis	Gastroenteritis	Pyelonephritis	Endocarditis
338	Reversible Cerebral Vasoconstriction Syndrome Associated with Vasospasm of the Colic Arteries and Possibly Coronary Vasospasm	10.12659/AJCR.938322	Reversible cerebral vasoconstriction syndrome (RCVS)	Subarachnoid hemorrhage (SAH)	Intracerebral hemorrhage (ICH)	Cerebral venous sinus thrombosis (CVST)	Cervical artery dissection	Moyamoya disease	Fibromuscular dysplasia	Primary angiitis of the central nervous system (PACNS)	Arterial hypertension-related small vessel disease	Brain tumor	Cerebral Vasospasm or Reversible Cerebral Vasoconstriction Syndrome (RCVS)	Hypertensive Crisis	Migraine	Subarachnoid Hemorrhage (SAH)	Vertebral Artery Dissection	Gastritis or Peptic Ulcer Disease	Gastroesophageal Reflux Disease (GERD)	Pancreatitis	Ischemic Heart Disease	Anxiety or Stress-related Disorders
339	Mayer-Rokitansky-Küster-Hauser Syndrome with Situs Inversus Totalis: A Rare Case Report	10.12659/AJCR.939011	Mayer-Rokitansky-Küster-Hauser (MRKH) syndrome	Situs inversus	Scoliosis	Renal ectopia	Vaginal agenesis	Uterine agenesis	Müllerian agenesis	Müllerian duct anomaly	Pelvic kidney	Congenital absence of the uterus and vagina	Mayer-Rokitansky-Küster-Hauser syndrome (MRKH)	Androgen Insensitivity Syndrome (AIS)	Müllerian Agenesis (Müllerian aplasia)	Swyer Syndrome	Turner Syndrome	Complete Androgen Insensitivity Syndrome (CAIS)	Gonadal Dysgenesis	Situs Inversus	VACTERL association	Cat Eye Syndrome
340	Aleukemic Acute Promyelocytic Leukemia: How Concomitant HIV, Hepatitis C, and Chronic Alcohol Use Disorder May Have Hidden an Underlying Malignancy	10.12659/AJCR.938086	Acute Promyelocytic Leukemia (APL)	Chronic Hepatitis C Infection	Human Immunodeficiency Virus (HIV) Infection	Anemia of Chronic Disease	Disseminated Intravascular Coagulation (DIC)	Substance Use Disorder	Hepatitis B (resolved infection)	Neutropenia	Thrombocytopenia	Pancytopenia	Acute Promyelocytic Leukemia (APL)	Other subtypes of Acute Myeloid Leukemia (AML)	Chronic Myeloid Leukemia (CML)	Myelodysplastic syndromes	HIV-related lymphomas	Other viral infections leading to bone marrow suppression (e.g., CMV, EBV)	Sepsis leading to bone marrow suppression	Autoimmune disorders leading to bone marrow suppression	Liver disease associated with alcohol use disorder and HCV infection	Other malignancies such as lung cancer (related to tobacco use and presenting with dyspnea)
341	Surgical Treatment Outcome for Familial Melkersson-Rosenthal Syndrome	10.12659/AJCR.938670	Familial Hemifacial Spasm	Melkersson-Rosenthal Syndrome	Bell's Palsy	Multiple Sclerosis	Moebius Syndrome	Ramsay Hunt Syndrome	Migraine-associated Vertigo	Chronic Inflammatory Demyelinating Polyneuropathy (CIDP)	Crohn's Disease	Sarcoidosis	Melkersson-Rosenthal Syndrome	Migraine-related syndromes	Familial Hemiplegic Migraine (FHM)	Neurofibromatosis Type 2 (NF2)	Moebius Syndrome	Bell's Palsy	Hereditary Neuropathies	Lyme Disease or other infectious causes	Sarcoidosis	Guillain-Barré Syndrome or other autoimmune conditions
342	Cannabis-Associated Myocardial Infarction with Non-Obstructive Coronary Arteries in a Young Patient with Underlying Myocardial Bridge	10.12659/AJCR.938175	Myocardial bridging	Non-ST elevation myocardial infarction (NSTEMI)	Cannabis arteritis	Stable angina	Prinzmetal's angina	Coronary artery spasm	Cardiomyopathy	Panic disorder or anxiety-related chest pain	Costochondritis	Gastroesophageal reflux disease (GERD)	Cannabis-Induced Myocardial Infarction	Coronary Spasm or Vasospasm	Myocardial Bridge	MINOCA (Myocardial Infarction with Non-Obstructive Coronary Arteries)	Coronary Microvascular Disease (MVD)	Takotsubo Cardiomyopathy (Broken Heart Syndrome)	Cardiac Syndrome X	Cocaine-induced Chest Pain	Aortic Dissection	Spontaneous Coronary Artery Dissection (SCAD)
343	Mitral Valve Replacement for Enlarged Libman-Sacks Endocarditis in a Patient with Persistent Primary Antiphospholipid Syndrome and Recurrent Stroke: A Case Report	10.12659/AJCR.938930	Antiphospholipid syndrome	Recurrent cerebral infarction	Nonbacterial thrombotic endocarditis (NBTE)	Systemic lupus erythematosus (SLE)	Libman-Sacks endocarditis	Stroke of undetermined etiology	Cardioembolic stroke	Mitral valve disease	Hypercoagulable state	Valvular heart disease	Antiphospholipid Syndrome (APS)	Systemic Lupus Erythematosus (SLE)	Non-bacterial Thrombotic Endocarditis (NBTE)	Primary Thrombocythemia	Undifferentiated Connective Tissue Disease (UCTD)	Sneddon Syndrome	Behçet's Disease	Catastrophic Antiphospholipid Syndrome (CAPS)	Paraneoplastic Syndrome	Vasculitis (e.g., CNS Vasculitis)
344	A Rare Case of Invasive Cribriform Carcinoma in Male Breast	10.12659/AJCR.938939	Breast cancer	Invasive ductal carcinoma	Intraductal papilloma	Fibroadenoma	Phyllodes tumor	Ductal carcinoma in situ (DCIS)	Lobular carcinoma in situ (LCIS)	Granulomatous mastitis	Fat necrosis	Cystic hypersecretory carcinoma	Invasive Ductal Carcinoma (IDC)	Ductal Carcinoma In Situ (DCIS)	Invasive Lobular Carcinoma (ILC)	Lobular Carcinoma In Situ (LCIS)	Phyllodes Tumor	Inflammatory Breast Cancer	Paget's Disease of the Breast	Male Gynecomastia	Fat Necrosis	Breast Abscess or Mastitis
345	A Case of Unicentric Castleman Disease with Concomitant Myasthenia Gravis and Persistent Left Superior Vena Cava	10.12659/AJCR.938305	Thymoma	Thymic carcinoma	Thymic cyst	Lymphoma	Myasthenia gravis	Thymic hyperplasia	Germ cell tumor	Thyroid neoplasm	Teratoma	Thymolipoma	Myasthenia Gravis	Thymoma or Thymic Carcinoma	T-Lymphoblastic Lymphoma	Asthma	Pneumonia	Lichen Planus	Castleman's Disease	Kidney Stone	Chronic Fatigue Syndrome	Congenital Anomaly
346	Alveolar Hemorrhage Following Positron Emission Tomography/Computed Tomography in 2 Separate Episodes 5 Months Apart	10.12659/AJCR.938668	Pulmonary hemorrhage	Pulmonary embolism	Acute hypertensive crisis with pulmonary edema	Post-radiation pneumonitis	Aspiration pneumonitis	Pulmonary vasculitis	Drug-induced pulmonary toxicity	Bronchial artery aneurysm rupture	Pulmonary arteriovenous malformation	Idiopathic pulmonary hemosiderosis	Bronchogenic carcinoma	Pulmonary metastasis from the breast cancer	Radiation pneumonitis	Aspiration pneumonia	Bronchial adenoma	Pulmonary hemorrhage syndromes	Drug-induced lung disease	Cryptogenic organizing pneumonia (COP)	Pulmonary tuberculosis	Idiopathic pulmonary fibrosis (IPF)
347	Methanol Intoxication-Associated Brain Hemorrhages: Can Early Detection Be Life-Saving? A Case Report	10.12659/AJCR.938749	Methanol Poisoning	Metabolic Acidosis	High Anion Gap Acidosis	Acute Kidney Injury	Osmotic Demyelination Syndrome	Hypotension Secondary to Dialysis	Basal Ganglia Hemorrhage	Intraventricular Hemorrhage	Hypoxic-Ischemic Encephalopathy	Cerebral Edema	Methanol Poisoning	Metabolic Acidosis	Cerebral Hemorrhage	Hypotension/Shock	Intracranial Hypertension	Toxic Metabolic Encephalopathy	Acute Kidney Injury	Altered Mental Status/Coma	Respiratory Failure	Complications from Hemodialysis
348	Incidental Tracheocele as an Unusual Presentation of Pneumomediastinum in the Trauma Setting	10.12659/AJCR.937916	Traumatic pneumomediastinum	Tracheal injury	Esophageal injury	Subcutaneous emphysema	Pulmonary contusion	Bronchial rupture	Mediastinitis	Hemothorax	Rib fractures	Pneumothorax	Traumatic Pneumomediastinum (Mediastinal Emphysema)	Tracheal Injury/Tracheobronchial injury	Esophageal Injury	Pneumothorax	Subcutaneous Emphysema	Aortic Injury	Pulmonary Contusion	Rib Fracture	Lung Laceration	Bronchogenic Cyst
349	Case Report of 59-Year-Old Woman with Bilateral Upper Limb Musculoskeletal Amyloid, Initially Diagnosed as Rheumatoid Arthritis	10.12659/AJCR.938582	Osteoporosis	Steroid-induced osteonecrosis	Rheumatoid arthritis	Multiple myeloma	Amyloidosis	Seronegative spondyloarthropathies	Fibromyalgia	Polymyalgia rheumatica	Systemic lupus erythematosus	Osteomalacia	Light chain (AL) amyloidosis	Multiple myeloma	Rheumatoid arthritis (RA)	Systemic lupus erythematosus (SLE)	Sjögren's syndrome	Psoriatic arthritis	Osteoarthritis	Polymyalgia rheumatica	Seronegative spondyloarthropathies	Vasculitis
350	Pneumatosis Cystoides Intestinalis: A Case Report	10.12659/AJCR.938207	Pneumoperitoneum	Intestinal pneumotosis	Bowel obstruction	Toxic megacolon	Pseudo-obstruction (Ogilvie’s syndrome)	Ischemic bowel disease	Colonic volvulus	Diverticulitis	Sepsis	Inflammatory bowel disease	Pneumatosis Cystoides Intestinalis (PCI)	Small Intestine Bacterial Overgrowth (SIBO)	Clostridium Difficile Infection	Diverticulitis	Medication side effect	Irritable Bowel Syndrome (IBS)	Gastroenteritis	Ischemic Colitis	Inflammatory Bowel Disease (IBD)	Malabsorption Syndrome
351	Central Diabetes Insipidus in the Background of Lithium Use: Consider Central Causes Despite Nephrogenic as the Most Common	10.12659/AJCR.939034	Diabetes Insipidus	Hypernatremia	Lithium-induced nephrogenic diabetes insipidus	Primary polydipsia	Guillain-Barre syndrome	Malnutrition	Macrocytosis	Anemia of Chronic Disease	Hypothyroidism	Hypopituitarism	Central Diabetes Insipidus	Nephrogenic Diabetes Insipidus	Primary Polydipsia (Psychogenic Polydipsia)	Hypothalamic Lesions	Hypercalcemia	Hyperglycemia (e.g., Diabetes Mellitus)	Sickle Cell Anemia	Renal Tubular Acidosis	Cushing Syndrome	Medication Side Effects
352	Carcinoma Erysipeloides: An Underdiagnosed Phenomenon of Cutaneous Metastases of Breast Cancer	10.12659/AJCR.937843	Inflammatory breast cancer recurrence	Radiation dermatitis	Cutaneous metastasis	Lymphedema-associated cellulitis	Dermatomyositis	Erysipelas	Contact dermatitis	Sweet's syndrome (acute febrile neutrophilic dermatosis)	Drug reaction (to chemotherapy agents)	Breast cancer-associated lymphangitic carcinomatosis	Recurrence of Inflammatory Breast Cancer	Radiation Dermatitis	Drug-related Dermatologic Toxicity	Breast Cancer Metastasis to the Skin	Dermatologic Infection	Autoimmune Dermatologic Conditions	Lymphoma	Other metastatic cancer	Breast Implant-Associated Anaplastic Large Cell Lymphoma (BIA-ALCL)	Dermatologic conditions, like Psoriasis or Atopic Dermatitis
353	Pericardial Effusion with Tamponade in Untreated Hypothyroidism	10.12659/AJCR.938520	Severe Hypothyroidism/Myxedema	Pericardial Effusion	Constrictive Pericarditis	Cardiac Tamponade	Hypothyroid Cardiomyopathy	Right Heart Failure	Acute Kidney Injury	Hashimoto's Thyroiditis	Obesity	Tobacco Use Disorder	severe hypothyroidism, potentially myxedema coma	Congestive heart failure	Chronic kidney disease	Nephrotic syndrome	Liver disease/cirrhosis	Malignancy	Infections like tuberculosis or other bacteria	Autoimmune conditions like systemic lupus erythematosus or rheumatoid arthritis	Obstructive sleep apnea	POEMS syndrome (polyneuropathy, organomegaly, endocrinopathy, monoclonal protein, skin changes)
354	Herpes Zoster Following COVID-19 Vaccine Booster	10.12659/AJCR.938667	Herpes Zoster	Postherpetic Neuralgia	Diabetic Neuropathy	Cellulitis	Contact Dermatitis	Angina Pectoris	Bullous Pemphigoid	Pemphigus Vulgaris	Drug Eruption	Insect Bite Reaction	Herpes Zoster (Shingles)	Postherpetic Neuralgia	Musculoskeletal Pain	Angina or Acute Coronary Syndrome	Pleuritic Pain/Pleurisy	Esophageal Conditions	Gallbladder Disease	Pancreatitis	Pneumonia	Costochondritis
355	A 12-Year-Old Girl with Juvenile Granulosa Cell Tumor of the Ovary, Presenting with Adolescent Hyperprolactinemia, Galactorrhea, and Amenorrhea	10.12659/AJCR.938249	Ovarian neoplasm	Granulosa cell tumor	Pituitary adenoma	Prolactinoma	Ovarian cystadenoma	Ovarian fibroma	Ovarian teratoma	Adnexal mass	Ectopic pregnancy	Polycystic ovary syndrome (PCOS)	Granulosa Cell Tumor (GCT)	Polycystic Ovarian Syndrome (PCOS)	Hyperprolactinemia	Prolactinoma	Cushing Syndrome	Insulin Resistance/Type 2 Diabetes	Metabolic Syndrome	Non-alcoholic Fatty Liver Disease (NAFLD)	Hypothyroidism	Pituitary Adenoma (Non-Prolactin Secreting)
356	A 63-Year-Old Postmenopausal Woman with Uterine Inversion Associated with a Submucosal Geburt Fibroid Successfully Treated by Surgical Reversal Using the Spinelli Procedure	10.12659/AJCR.938390	Cervical cancer	Uterine prolapse	Anemia	Necrosis of pelvic mass	Urinary retention	Cervical myoma (fibroid)	Postmenopausal bleeding	Uterine tumor (history of benign tumor)	Infection (considering the use of antibiotics and traditional herbal medicine)	Hemorrhage (due to the presence of blood clots and the need for blood transfusion)	Cervical Cancer	Uterine Prolapse	Uterine Fibroids (Myomas)	Endometrial Cancer	Uterine Sarcoma	Cervical Polyp	Pelvic Organ Prolapse	Vaginal Cancer	Endometrial Hyperplasia	Gynecological Bleeding Disorders
357	Challenging Case of Transcatheter Mitral Valve-in-Valve-in-Valve Replacement	10.12659/AJCR.938415	Prosthetic Mitral Valve Stenosis	Pulmonary Hypertension	Heart Failure with Reduced Ejection Fraction	Chronic Kidney Disease	Secondary Hyperparathyroidism	Recurrent Bacterial Endocarditis	Paravalvular Leak	Valvular Dehiscence	Mycotic Aneurysm	Non-obstructive Coronary Artery Disease	Prosthetic Mitral Valve Stenosis	Prosthetic Valve Thrombosis	Prosthetic Valve Endocarditis	Heart Failure	Pulmonary Hypertension	Progressive Kidney Disease	Volume Overload related to Dialysis	Coronary Artery Disease	Pleural Effusion	Arrhythmias
358	Venous Stent Placement for Malignant Vena Cava Syndrome in a Patient with Liposarcoma	10.12659/AJCR.938311	Myxoid liposarcoma	Liver dysfunction	Inferior vena cava (IVC) compression syndrome	Acute liver failure	Edema due to venous obstruction	Drug-induced liver injury (DILI)	Chronic heart failure	Hepatic venous outflow obstruction	Radiation-induced fibrosis or damage	Post-radiation sarcoma	Metastatic Myxoid Liposarcoma	Drug-induced Liver Injury (DILI)	Liver Metastasis	Inferior Vena Cava (IVC) Syndrome	Cardiac Dysfunction / Heart Failure	Pulmonary Embolism / Deep Vein Thrombosis (DVT)	Radiation-induced Pulmonary Fibrosis	Radiation-induced Liver Disease (RILD)	Kidney Dysfunction	Lymphedema
359	A Case Report of Pulmonary Alveolar Microlithiasis: Focus on Radiologic Findings	10.12659/AJCR.938456	Pulmonary alveolar microlithiasis	Interstitial lung disease	Chronic obstructive pulmonary disease (COPD)	Pulmonary hypertension	Pulmonary fibrosis	Heart failure with reduced ejection fraction	Pulmonary edema	Emphysema	Bronchiectasis	Pneumoconiosis	Chronic Obstructive Pulmonary Disease (COPD)	Pulmonary Fibrosis	Silicosis	Sarcoidosis	Chronic Hypersensitivity Pneumonitis (CHP)	Pulmonary Langerhans cell histiocytosis (PLCH)	Lymphangioleiomyomatosis (LAM)	Recurrent or Chronic Pulmonary Tuberculosis	Pulmonary Amyloidosis	Pulmonary Alveolar Microlithiasis (PAM)
360	Vernix Caseosa Peritonitis Causing Acute Abdomen After Cesarean Section: A Case Series	10.12659/AJCR.938276	Acute peritonitis	Suture granuloma	Postoperative adhesions	Abdominal abscess	Pelvic inflammatory disease	Cecal inflammation	Foreign body reaction	Intra-abdominal sepsis	Endometritis	Tubo-ovarian abscess	Surgical Site Infection (SSI)	Post-operative Peritonitis	Sterile Inflammation due to Foreign Body Reaction	Appendicitis	Postoperative Ileus	Incisional Hernia	Abscess Formation	Ischemic Colitis	Pelvic Inflammatory Disease (PID)	Endometritis
361	Immune-Mediated Adverse Drug Reactions (IM-ARDs) in the Form of Drug-Induced Immune Thrombocytopenia and Cutaneous Adverse Drug Reactions (CARD) Due to Clindamycin in an Human Immunodeficieny Virus (HIV) Patient	10.12659/AJCR.938358	Drug Reaction with Eosinophilia and Systemic Symptoms (DRESS)	Stevens-Johnson Syndrome (SJS)/Toxic Epidermal Necrolysis (TEN)	Secondary Syphilis	Immune Reconstitution Inflammatory Syndrome (IRIS)	Disseminated Toxoplasmosis	Acute HIV Infection	Drug-induced Vasculitis	Thrombocytopenic Purpura	Septic Emboli	Drug-induced Hypersensitivity Syndrome	Drug Reaction or Drug-Induced Hypersensitivity Syndrome (DIHS)	Severe Cutaneous Adverse Reactions (SCARs)	Secondary Syphilis	Disseminated Fungal Infection	Kaposi's Sarcoma	Bacillary Angiomatosis	Herpes Virus Infection	Pityriasis Rosea	Disseminated Gonococcal Infection	Acute HIV Rash or HIV-Associated Prurigo
362	Global Transient Amnesia as the Predominant Symptom of Cardiac Myxoma: A Case Report	10.12659/AJCR.938221	Transient Ischemic Attack	Cerebral Infarction	Atrial Myxoma	Mitral Annulus Calcification	Cardiogenic Embolism	Heart Failure	Peripheral Neuropathy	Obstructive Sleep Apnea	Morbid Obesity-related Cardiomyopathy	Type 2 Diabetes Mellitus-associated Vascular Disease	Cardiac Myxoma	Metastatic Breast Cancer	Endocarditis	Ischemic Stroke	Cerebrovascular Disease	Atrial Fibrillation	Vestibular Disorder	Meningioma or other CNS Neoplasm	Neurodegenerative Disorder	Multi-Infarct Dementia
363	A 57-Year-Old Woman with Calcific Tendinitis of the Gluteus Medius Presenting with Right Lateral Hip Pain Managed by Endoscopic Debridement	10.12659/AJCR.938661	Gluteus medius tendinopathy	Greater trochanteric pain syndrome	Hip osteoarthritis	Trochanteric bursitis	Gluteal tendinosis	Hip labral tear	Stress fracture of the hip	Ischial bursitis	Iliopsoas tendinitis	Metastatic disease (due to history of colon cancer)	Gluteal tendinopathy	Greater trochanteric pain syndrome (GTPS)	Gluteus medius tear	Hip osteoarthritis	Trochanteric bursitis	Calcific tendinitis	Hip impingement or femoroacetabular impingement (FAI)	Metastasis to the hip or pelvic bone	Lumbar radiculopathy	Iliotibial band syndrome (ITBS)
